# Supplementary material for: Microbial and Biochemical Profile of Different Types of Greek Table Olives
Source: Foods. 2023 Apr 4;12(7):1527. doi: 10.3390/foods12071527 (PMC10094447; doi:10.3390/foods12071527)
Supplement: Supplementary file 1 [file foods-12-01527-s001.zip › foods-2251714-supplementary.xlsx]

## Sheet: Table S1
	16S		18S
Sample name	Raw Reads	Retained Reads	Raw Reads	Retained Reads
Halk_1	25229	7285	29022	13186
Halk_2	30617	8169	52747	31207
Halk_3	27628	7515	55470	22390
Halk_4	32945	5932	51122	21989
Halk_5	33754	13509	34227	16040
Halk_6	121579	60697	139980	28915
Thas_1	35762	10183	52491	12635
Thas_2	37748	11409	56896	23412
Thas_3	40616	16163	54828	21299
Kal_1	29956	10338	48496	10993
Kal_2	38189	3932	67053	14381
Kal_3	135763	75493	120838	55971
Amf_1	45927	19821	64647	46540
Amf_2	49232	31109	59404	32185
Amf_3	39921	15713	50486	26723
Kons_1	44547	15154	64000	420
Kons_2	66544	29117	128667	78309
Kons_3	61363	30167	90811	68306
Total	897320	371706	1221185	524901
Average	49851.1	20650.3	67843.6	29161.2

## Sheet: Table S2
ASV.ID	Amf_1	Amf_2	Amf_3	Halk_1	Halk_2	Halk_3	Halk_4	Halk_5	Halk_6	Kal_1	Kal_2	Kal_3	Kons_1	Kons_2	Kons_3	Thas_1	Thas_2	Thas_3	ConsensusLineage
57fb346d7598ba40186be093fe84e9ba	0	0	9	0	0	0	0	0	0	0	0	0	0	0	0	0	0	0	d__Bacteria; p__Firmicutes; c__Clostridia; o__Lachnospirales; f__Lachnospiraceae; g__Lachnospiraceae_NK4A136_group; s__uncultured_bacterium
d1f9690083fee5a0ea99880324db9eaa	0	0	37	0	0	0	0	412	0	0	0	0	0	580	0	0	0	0	d__Bacteria; p__Firmicutes; c__Bacilli; o__Lactobacillales; f__Lactobacillaceae; g__Lactobacillus; s__Lactobacillus_namurensis
8db08519bbf99cd9dddaef532e43faa4	0	0	0	0	0	16	0	0	0	0	0	0	0	0	0	0	0	0	d__Bacteria; p__Proteobacteria; c__Gammaproteobacteria; o__Pseudomonadales; f__Pseudomonadaceae; g__Pseudomonas; s__bacterium_28S513
0609315bde6429c139cd2bd252e480f3	0	0	0	0	0	0	0	0	0	0	0	23	0	0	0	0	0	0	d__Bacteria; p__Actinobacteriota; c__Actinobacteria; o__Micrococcales; f__Brevibacteriaceae; g__Brevibacterium; s__Brevibacterium_sp.
8509dabdf8196cc9c31d9faf48509a03	0	13	0	0	0	0	0	0	0	0	0	0	0	0	0	0	0	0	d__Bacteria; p__Firmicutes; c__Clostridia; o__Peptostreptococcales-Tissierellales; f__Peptostreptococcales-Tissierellales; g__Fenollaria; s__uncultured_bacterium
7b25f81d49464a2d10b68f4a8001b550	0	15	0	0	0	0	0	0	0	0	0	0	0	0	0	0	0	0	d__Bacteria; p__Proteobacteria; c__Gammaproteobacteria; o__Burkholderiales; f__Comamonadaceae; g__Aquabacterium; s__uncultured_bacterium
59f65e49576bdfe7dd5c64ed1912e35c	0	0	0	0	0	0	0	0	21	0	0	27	0	0	0	0	0	0	d__Bacteria; p__Proteobacteria; c__Alphaproteobacteria; o__Rhodobacterales; f__Rhodobacteraceae; g__Paracoccus; s__Paracoccus_kondratievae
9818b97b25a418f59ec307b9864881f0	0	44	0	0	0	0	0	0	0	0	0	0	0	0	0	0	0	0	d__Bacteria; p__Proteobacteria; c__Alphaproteobacteria; o__Rhizobiales; f__Rhizobiaceae; g__Martelella; s__Martelella_sp.
4df85d1c69c9a8910055f7d14fde351b	0	0	0	0	0	0	0	0	23	0	0	0	0	0	0	0	0	0	d__Bacteria; p__Actinobacteriota; c__Actinobacteria; o__Actinomycetales; f__Actinomycetaceae; g__Actinomyces; s__uncultured_bacterium
69c442ea722838f91d56bc38df6be6ad	0	0	0	0	0	0	0	0	0	0	0	74	0	0	0	0	0	0	d__Bacteria; p__Proteobacteria; c__Gammaproteobacteria; o__Pasteurellales; f__Pasteurellaceae; g__Haemophilus; s__uncultured_bacterium
7b78c6ac3121b36286b42821d89f9fcc	0	0	0	0	0	0	0	0	0	0	0	0	0	0	0	0	0	271	d__Bacteria; p__Firmicutes; c__Bacilli; o__Lactobacillales; f__Lactobacillaceae; g__Lactobacillus; s__Lactobacillus_pentosus
dd903acc2529c75520de677075f52a36	0	0	0	0	0	0	0	0	0	0	47	0	0	0	0	0	0	0	d__Bacteria; p__Firmicutes; c__Bacilli; o__Lactobacillales; f__Lactobacillaceae; g__Lactobacillus; s__Lactobacillus_buchneri
5049545b0ca280e44e2ee275c7df12a8	0	19	0	0	0	0	0	0	0	0	0	0	0	0	0	0	0	0	d__Bacteria; p__Firmicutes; c__Bacilli; o__Bacillales; f__Bacillaceae; g__Bacillus; s__Bacillus_oceani
9b7a26205ae6b226a82499af2115a3f7	0	40	0	0	0	0	0	0	0	0	0	0	0	0	0	0	0	0	d__Bacteria; p__Proteobacteria; c__Alphaproteobacteria; o__Sphingomonadales; f__Sphingomonadaceae; g__Altererythrobacter; s__Altererythrobacter_indicus
936cbf186ab762d3e7118e3b87446f28	0	0	0	0	0	0	0	0	16	0	0	0	0	0	0	0	0	0	d__Bacteria; p__Proteobacteria; c__Alphaproteobacteria; o__Rhizobiales; f__Rhizobiaceae; g__Allorhizobium-Neorhizobium-Pararhizobium-Rhizobium; s__Rhizobiales_bacterium
a60a3651f6a5329509815ffb87bd29c1	0	0	0	0	0	0	0	0	0	0	0	24	0	0	0	0	0	0	d__Bacteria; p__Proteobacteria; c__Gammaproteobacteria; o__Burkholderiales; f__Neisseriaceae; g__uncultured; s__uncultured_bacterium
feb90e4c53aafc5017f7f87c902ae164	0	0	0	0	0	0	0	0	0	0	0	15	0	0	0	0	0	0	d__Bacteria; p__Actinobacteriota; c__Actinobacteria; o__Micrococcales; f__Intrasporangiaceae; g__Janibacter; s__Janibacter_limosus
8f9dee8ad8c614abe8b5256457721416	0	37	0	0	0	0	0	0	0	0	0	0	0	0	0	0	0	0	d__Bacteria; p__Actinobacteriota; c__Actinobacteria; o__Micrococcales; f__Microbacteriaceae; g__Frigoribacterium; s__Frigoribacterium_sp.
8a9e371469a3246fa5861a5a80705eca	0	25	0	0	0	0	0	0	0	0	0	0	0	0	0	0	0	0	d__Bacteria; p__Firmicutes; c__Bacilli; o__Lactobacillales; f__Lactobacillaceae; g__Lactobacillus; s__Lactobacillus_concavus
7768851479fd74fc6025456daa78ee33	0	0	0	0	0	0	0	0	18	0	0	0	0	0	0	0	0	0	d__Bacteria; p__Actinobacteriota; c__Actinobacteria; o__Micrococcales; f__Intrasporangiaceae; g__Lapillicoccus; s__uncultured_bacterium
bcd35217f156b8daed0a4ca865374c9a	32	21	0	0	0	0	0	0	0	0	0	0	0	0	0	0	0	0	d__Bacteria; p__Proteobacteria; c__Gammaproteobacteria; o__Enterobacterales; f__Yersiniaceae; g__Serratia; s__Serratia_sp.
19184185ba8b89328cda5cc3cf8543cb	0	0	0	0	0	0	0	0	0	0	0	16	0	0	0	0	0	0	d__Bacteria; p__Firmicutes; c__Bacilli; o__Staphylococcales; f__Staphylococcaceae; g__Auricoccus-Abyssicoccus; s__Auricoccus_indicus
0c12ec86723ee753059edbbb503e91d3	0	11	0	0	0	0	0	0	0	0	0	0	0	0	0	0	0	0	d__Bacteria; p__Firmicutes; c__Clostridia; o__Clostridiales; f__Clostridiaceae; g__Clostridium_sensu_stricto_5; s__bacterium_5A-1
8e0c1e16a22ffc0aaba89be90656fb14	0	45	0	0	0	0	0	0	0	0	0	0	0	0	0	0	0	0	d__Bacteria; p__Actinobacteriota; c__Actinobacteria; o__Micrococcales; f__Sanguibacteraceae; g__Sanguibacter; s__Sanguibacter_inulinus
7147617cd1cdffb25ecbd99c33b396fe	0	0	40	0	0	0	0	0	0	171	0	0	177	0	0	0	0	0	d__Bacteria; p__Firmicutes; c__Bacilli; o__Lactobacillales; f__Lactobacillaceae; g__Lactobacillus; s__uncultured_Lactobacillus
aee8ba27a9d208e1a249101e4a8a7139	1	0	157	0	0	0	0	34	0	22	0	2	102	318	6	0	9	0	d__Bacteria; p__Firmicutes; c__Bacilli; o__Lactobacillales; f__Lactobacillaceae; g__Lactobacillus; s__Lactobacillus_rapi
9c2036138746467d8e97bd0da0217f3a	0	0	0	0	0	0	0	0	26	0	0	7	0	0	0	0	0	0	d__Bacteria; p__Bacteroidota; c__Bacteroidia; o__Bacteroidales; f__Prevotellaceae; g__Prevotella; s__uncultured_bacterium
8975e824f4b8c085f373135bb6efc4ba	4	0	0	0	0	0	0	0	0	0	0	0	0	0	0	0	0	0	d__Bacteria; p__Actinobacteriota; c__Actinobacteria; o__Micrococcales; f__Demequinaceae; g__Demequina; s__uncultured_bacterium
1142c381d97ae774004e7e5f25b52399	0	0	0	0	0	0	0	0	0	0	168	0	0	0	0	0	0	0	d__Bacteria; p__Firmicutes; c__Bacilli; o__Lactobacillales; f__Lactobacillaceae; g__Lactobacillus; s__Lactobacillus_pentosus
53d84f3bc0840846b018b7e0ee4fe2ef	8	0	0	0	0	0	0	0	0	0	0	0	0	0	0	0	0	0	d__Bacteria; p__Proteobacteria; c__Alphaproteobacteria; o__Rhodobacterales; f__Rhodobacteraceae; g__Flavimaricola; s__metagenome
fccc4eb28456b81cebbae17730e5d286	0	0	0	0	0	0	0	0	0	0	0	73	0	0	0	0	0	0	d__Bacteria; p__Proteobacteria; c__Gammaproteobacteria; o__Burkholderiales; f__Neisseriaceae; g__Neisseria; s__Neisseria_perflava
31b72d42e1a422fbe3a95fd894daa3e8	0	0	0	0	0	0	0	0	0	0	0	89	0	0	0	0	0	0	d__Bacteria; p__Proteobacteria; c__Alphaproteobacteria; o__Sphingomonadales; f__Sphingomonadaceae; g__Sphingomonas; s__Afipia_sp.
c7dd9d6ec17c2e6be774619a40714e88	0	0	0	0	0	0	0	0	76	0	0	37	0	0	0	0	0	0	d__Bacteria; p__Firmicutes; c__Bacilli; o__Staphylococcales; f__Staphylococcaceae; g__Staphylococcus; s__uncultured_Leuconostoc
ca21473f533230700e1fe49efe31d9a0	9	1	3	0	0	0	0	0	0	0	4	0	3	0	0	0	0	0	d__Bacteria; p__Proteobacteria; c__Gammaproteobacteria; o__Pseudomonadales; f__Pseudomonadaceae; g__Pseudomonas; s__Pseudomonas_sp.
b3080ea1def86e01b5d1f16fa4612d74	0	0	0	0	0	0	0	0	0	0	0	22	0	0	0	0	0	0	d__Bacteria; p__Proteobacteria; c__Gammaproteobacteria; o__Burkholderiales; f__Neisseriaceae; g__Neisseria; s__uncultured_bacterium
2e38e310f31b09e84af61a9ebf05e52e	13	24	0	0	0	0	0	0	805	0	0	1423	0	9	99	0	0	0	d__Bacteria; p__Proteobacteria; c__Alphaproteobacteria; o__Sphingomonadales; f__Sphingomonadaceae; g__Sphingobium; s__Sphingobium_sp.
0902e1f7086994b790b781c6e39a5056	0	22	0	0	0	0	0	0	23	0	0	44	0	0	0	0	0	0	d__Bacteria; p__Proteobacteria; c__Gammaproteobacteria; o__Burkholderiales; f__Comamonadaceae; g__Tepidimonas; s__uncultured_bacterium
2a3368dee0320c5371c18998cb768bc7	0	0	0	0	0	0	0	0	0	0	0	55	0	0	0	0	0	0	d__Bacteria; p__Actinobacteriota; c__Actinobacteria; o__Micrococcales; f__Jonesiaceae; g__Jonesia; s__Jonesia_denitrificans
e82b63c1c15bfbb68077bd45d1adfe53	0	19	0	0	0	0	0	0	0	0	0	0	0	0	0	0	0	0	d__Bacteria; p__Campilobacterota; c__Campylobacteria; o__Campylobacterales; f__Arcobacteraceae; g__Arcobacter; s__Arcobacter_butzleri
27ed292fbc833a015298ddfd1fb9945e	0	0	0	0	3	0	0	0	0	0	0	0	0	0	0	0	0	0	d__Bacteria; p__Bacteroidota; c__Bacteroidia; o__Bacteroidales; f__Bacteroidaceae; g__Bacteroides; s__uncultured_bacterium
b82226a321649ed85e754d56e04686c3	0	0	0	0	0	0	0	3	0	0	0	0	0	0	0	0	0	0	d__Bacteria; p__Firmicutes; c__Bacilli; o__Lactobacillales; f__Lactobacillaceae; g__Lactobacillus; s__Lactobacillus_musae
42e4421cd2dd417debec74ecc2635f26	0	0	0	0	0	0	0	0	0	0	0	26	0	0	0	0	0	0	d__Bacteria; p__Proteobacteria; c__Gammaproteobacteria; o__Burkholderiales; f__Comamonadaceae; g__Aquabacterium; s__uncultured_bacterium
50eb6f4d2a88b704eeebb8c9bcced662	0	0	0	0	0	0	0	0	3	0	0	0	0	0	0	0	0	0	d__Bacteria; p__Proteobacteria; c__Gammaproteobacteria; o__Burkholderiales; f__Oxalobacteraceae; g__Duganella; s__uncultured_bacterium
9c1cc3348722a82f21987b6cb366520c	0	0	0	0	0	0	0	0	10	0	0	0	0	0	0	0	0	0	d__Bacteria; p__Firmicutes; c__Clostridia; o__Lachnospirales; f__Lachnospiraceae; g__Blautia; s__uncultured_organism
fea8d27249f8adcebe2db46fb28d80cd	0	11	0	0	0	0	0	0	0	0	0	0	0	0	0	0	0	0	d__Bacteria; p__Proteobacteria; c__Gammaproteobacteria; o__Burkholderiales; f__Comamonadaceae; g__Comamonas; s__uncultured_bacterium
9829693fc4ba714adc135dae4a3b8502	0	0	0	0	0	0	0	0	8	0	0	0	0	0	0	0	0	0	d__Bacteria; p__Actinobacteriota; c__Actinobacteria; o__Actinomycetales; f__Actinomycetaceae; g__Flaviflexus; s__Flaviflexus_sp.
e3136d9574533eba1b418694e7451af5	0	0	0	0	0	0	0	0	0	0	0	27	0	0	0	0	0	0	d__Bacteria; p__Actinobacteriota; c__Actinobacteria; o__Micrococcales; f__Brevibacteriaceae; g__Brevibacterium; s__bacterium
2911177488fb8e38ea182821addab561	0	0	158	0	0	0	0	0	0	0	0	0	0	0	0	0	0	0	d__Bacteria; p__Firmicutes; c__Bacilli; o__Lactobacillales; f__Lactobacillaceae; g__Lactobacillus; s__Lactobacillus_rapi
b5f37fc1ff7c0d651a0c8c480f572c8c	0	0	0	0	0	0	0	0	0	0	0	71	0	0	0	0	0	0	d__Bacteria; p__Fusobacteriota; c__Fusobacteriia; o__Fusobacteriales; f__Fusobacteriaceae; g__Fusobacterium; s__uncultured_bacterium
4167df0c0b436ea245f2a4016c5ac9a5	15	0	0	0	0	0	0	0	0	0	0	0	0	0	0	0	0	0	d__Bacteria; p__Proteobacteria; c__Alphaproteobacteria; o__Sphingomonadales; f__Sphingomonadaceae; g__Sphingomonas; s__Sphingomonas_sp.
e818a46e7c18a15cf55530834416ff28	0	58	0	0	0	0	0	0	0	0	0	0	0	0	0	0	0	0	d__Bacteria; p__Firmicutes; c__Bacilli; o__Bacillales; f__Sporolactobacillaceae; g__Pullulanibacillus; s__uncultured_bacterium
24668bcce5ee730446b992393d8f70bf	129	0	0	0	0	0	0	122	0	0	0	0	0	0	0	0	0	0	d__Bacteria; p__Firmicutes; c__Bacilli; o__Lactobacillales; f__Lactobacillaceae; g__Pediococcus; s__Pediococcus_parvulus
6fd2af3eadd5e42c1695fb0b0052911c	22	0	0	0	0	0	0	0	0	0	0	0	0	0	0	0	0	0	d__Bacteria; p__Proteobacteria; c__Gammaproteobacteria; o__Burkholderiales; f__Comamonadaceae; g__Comamonas; s__Comamonas_aquatica
aaa2dc3a3a0f3d1093e10c098c1f5e22	0	0	0	0	0	0	0	0	0	0	0	56	0	0	0	0	0	0	d__Bacteria; p__Proteobacteria; c__Gammaproteobacteria; o__Enterobacterales; f__Enterobacteriaceae; g__Enterobacter; s__Leclercia_adecarboxylata
5b0f5edaf676c3e3e651fba4d468ac65	18	0	0	0	0	0	0	0	0	0	0	111	0	0	0	0	0	0	d__Bacteria; p__Firmicutes; c__Clostridia; o__Peptostreptococcales-Tissierellales; f__Peptostreptococcales-Tissierellales; g__Anaerococcus; s__uncultured_bacterium
508721839c3d71dd2f26baa9f6157076	0	21	0	0	0	0	0	0	0	0	0	0	0	0	0	0	0	0	d__Bacteria; p__Proteobacteria; c__Gammaproteobacteria; o__Alteromonadales; f__Alteromonadaceae; g__Alishewanella; s__uncultured_bacterium
00424336964278b1232082f3a7275f26	0	24	0	0	0	0	0	0	0	0	0	0	0	0	0	0	0	0	d__Bacteria; p__Proteobacteria; c__Gammaproteobacteria; o__Xanthomonadales; f__Xanthomonadaceae; g__Stenotrophomonas; s__Stenotrophomonas_maltophilia
316291203a7c9143bb367f8f11d10bb7	0	0	0	0	0	0	0	0	0	0	0	0	0	0	0	0	0	12	d__Bacteria; p__Proteobacteria; c__Gammaproteobacteria; o__Pseudomonadales; f__Pseudomonadaceae; g__Pseudomonas; s__uncultured_bacterium
cef170b090f9cd5e20925baa7d9c7fef	0	0	0	0	0	0	0	0	0	0	0	28	0	0	0	0	0	0	d__Bacteria; p__Firmicutes; c__Clostridia; o__Lachnospirales; f__Lachnospiraceae; g__Tyzzerella; s__uncultured_bacterium
70e4deb64b7a5a3f14c958a292743605	0	0	0	0	0	0	0	9	0	0	0	0	0	0	0	0	0	0	d__Bacteria; p__Proteobacteria; c__Gammaproteobacteria; o__Pseudomonadales; f__Pseudomonadaceae; g__Pseudomonas; s__Gammaproteobacteria_bacterium
c83e3931404b981a63bcaf07ae205908	0	37	0	0	0	4	0	0	0	0	0	0	0	0	0	0	0	0	d__Bacteria; p__Proteobacteria; c__Alphaproteobacteria; o__Rhodobacterales; f__Rhodobacteraceae; g__Paracoccus; s__Paracoccus_sp.
706d3b5068c485a57e6a781cd88eb630	0	21	0	0	0	0	0	0	0	0	0	0	0	0	0	0	0	0	d__Bacteria; p__Proteobacteria; c__Alphaproteobacteria; o__Rhodobacterales; f__Rhodobacteraceae; g__Youngimonas; s__Donghicola_sp.
8438a92b9eb4f22b11c93759e80cca9e	0	8	0	0	0	0	0	0	0	0	0	0	0	0	0	0	0	0	d__Bacteria; p__Proteobacteria; c__Gammaproteobacteria; o__Burkholderiales; f__Hydrogenophilaceae; g__Tepidiphilus; s__Tepidiphilus_succinatimandens
6a08a1865f5480b78b074984cdfab4d5	0	0	0	0	0	0	0	0	237	0	0	204	0	0	0	0	0	0	d__Bacteria; p__Firmicutes; c__Bacilli; o__Bacillales; f__Bacillaceae; g__Geobacillus; s__uncultured_bacterium
4b8853c9a6bc0012cb576db00cd109d1	25	17	0	0	0	0	0	0	0	0	0	24	0	0	5	0	0	0	d__Bacteria; p__Firmicutes; c__Clostridia; o__Peptostreptococcales-Tissierellales; f__Peptostreptococcales-Tissierellales; g__Finegoldia; s__uncultured_bacterium
223634a307a680427ffe395831896ab4	0	0	0	0	0	0	0	0	16	0	0	0	0	0	0	0	0	0	d__Bacteria; p__Bacteroidota; c__Bacteroidia; o__Bacteroidales; f__Prevotellaceae; g__Prevotella; s__uncultured_bacterium
7376c69387150b33ae2329a5349a2ff2	0	0	0	0	0	0	0	19	0	0	0	0	0	0	0	33	56	0	d__Bacteria; p__Proteobacteria; c__Gammaproteobacteria; o__Enterobacterales; f__Enterobacteriaceae; g__Enterobacter; s__Enterobacteriaceae_bacterium
b021c038b34f3927c35cae837f9a78fc	0	0	0	0	0	0	0	0	8	0	0	0	0	0	0	0	0	0	d__Bacteria; p__Firmicutes; c__Bacilli; o__Erysipelotrichales; f__Erysipelotrichaceae; g__Erysipelotrichaceae_UCG-007; s__uncultured_bacterium
117054ab71e69d5981313341adf05e3b	83	0	0	0	0	0	0	0	0	0	0	0	0	0	0	0	0	0	d__Bacteria; p__Acidobacteriota; c__Acidobacteriae; o__Bryobacterales; f__Bryobacteraceae; g__Bryobacter; s__uncultured_Acidobacteria
db89138be22a633541db2b3740997f21	0	0	0	0	0	0	0	0	0	159	0	0	98	0	0	0	0	0	d__Bacteria; p__Firmicutes; c__Bacilli; o__Lactobacillales; f__Lactobacillaceae; g__Lactobacillus; s__uncultured_Lactobacillus
3ea02b1a0cca73d9bf66dc3754e681cc	0	0	0	0	0	0	0	0	0	0	0	0	0	0	0	0	0	8	d__Bacteria; p__Proteobacteria; c__Gammaproteobacteria; o__Enterobacterales; f__Erwiniaceae; g__Rosenbergiella; s__Enterobacteriaceae_bacterium
fbbe19ff21c9863e36fa6081ab373b60	0	5	0	0	0	0	0	0	0	0	0	0	0	0	0	0	0	0	d__Bacteria; p__Bacteroidota; c__Bacteroidia; o__Bacteroidales; f__Prevotellaceae; g__Prevotella; s__uncultured_bacterium
51cbda10c131620eb6a4c3d220510ded	0	0	0	0	0	0	0	0	0	0	0	7	0	0	0	0	0	0	d__Bacteria; p__Proteobacteria; c__Gammaproteobacteria; o__Pseudomonadales; f__Pseudomonadaceae; g__Pseudomonas; s__Pseudomonas_formosensis
495cc5aee9a1e0335ef8922a2ec34df6	0	0	0	0	0	0	0	0	0	0	0	0	0	0	19	0	0	0	d__Bacteria; p__Proteobacteria; c__Alphaproteobacteria; o__Rhodobacterales; f__Rhodobacteraceae; g__Paracoccus; s__Paracoccus_marinus
6f685dfd371058cf98eb47f81ae82a42	0	0	0	0	0	0	0	0	0	0	0	24	0	0	0	0	0	0	d__Bacteria; p__Actinobacteriota; c__Coriobacteriia; o__Coriobacteriales; f__Atopobiaceae; g__Olsenella; s__Olsenella_sp.
e8e598f82f2eda61104087a9ccc55dd5	0	0	0	0	0	0	0	0	0	0	0	7	0	0	2	0	0	0	d__Bacteria; p__Firmicutes; c__Bacilli; o__Erysipelotrichales; f__Erysipelatoclostridiaceae; g__Erysipelotrichaceae_UCG-003; s__human_gut
9041758a107c5483084083b1917240d6	0	0	0	0	14	0	0	0	0	0	0	0	0	0	0	0	0	0	d__Bacteria; p__Bacteroidota; c__Bacteroidia; o__Bacteroidales; f__Bacteroidaceae; g__Bacteroides; s__Bacteroides_uniformis
e49e777d190ddb40b8f8d0ad0de5c318	0	0	0	0	0	0	0	0	0	0	0	0	44	0	0	0	0	0	d__Bacteria; p__Firmicutes; c__Bacilli; o__Lactobacillales; f__Lactobacillaceae; g__Lactobacillus; s__Lactobacillus_harbinensis
2060b9c45533b0c97da97045c25e77cf	0	0	0	0	0	0	0	0	52	0	0	106	0	0	0	0	0	0	d__Bacteria; p__Firmicutes; c__Bacilli; o__Lactobacillales; f__Carnobacteriaceae; g__Granulicatella; s__uncultured_bacterium
9977e8e4a30520b051390a3e8f909035	0	55	0	0	0	0	0	0	0	0	0	0	0	0	0	0	0	0	d__Bacteria; p__Proteobacteria; c__Alphaproteobacteria; o__Rhodospirillales; f__Rhodospirillaceae; g__Insolitispirillum; s__Insolitispirillum_peregrinum
b3cb4a30ca00d46cdd48d07757b60411	0	17	0	0	0	0	0	0	0	0	0	0	0	0	0	0	0	0	d__Bacteria; p__Proteobacteria; c__Gammaproteobacteria; o__Alteromonadales; f__Shewanellaceae; g__Shewanella; s__Shewanella_sp.
d8a2536f07500cb9485469d29aad6d64	0	0	0	0	0	0	0	0	0	0	0	1	0	0	0	0	0	0	d__Bacteria; p__Proteobacteria; c__Gammaproteobacteria; o__Pasteurellales; f__Pasteurellaceae; g__Actinobacillus; s__uncultured_bacterium
d94b384a9242e590f07f2f5a9f3d4640	7	0	0	0	0	0	0	0	0	0	0	0	0	0	0	0	0	0	d__Bacteria; p__Proteobacteria; c__Alphaproteobacteria; o__Rhodobacterales; f__Rhodobacteraceae; g__Paracoccus; s__Paracoccus_sp.
4798b7469f8564568c159b3d1099d7be	0	0	0	0	0	0	0	0	15	0	0	0	0	0	0	0	0	0	d__Bacteria; p__Actinobacteriota; c__Coriobacteriia; o__Coriobacteriales; f__Atopobiaceae; g__Olsenella; s__uncultured_Olsenella
8780c07bcd5374c42c4991b0d2d9604a	0	0	0	0	0	0	0	0	0	0	0	25	0	0	0	0	0	0	d__Bacteria; p__Firmicutes; c__Clostridia; o__Peptostreptococcales-Tissierellales; f__Peptostreptococcales-Tissierellales; g__Parvimonas; s__uncultured_bacterium
aaf674fa87a207cbcae8fdc1460d85f0	0	0	0	0	0	0	0	0	0	0	0	46	0	0	0	0	0	0	d__Bacteria; p__Spirochaetota; c__Spirochaetia; o__Spirochaetales; f__Spirochaetaceae; g__Treponema; s__Treponema_sp.
755cd7e95794bb5017909cc5f432dcc2	0	25	0	0	0	0	0	0	0	0	0	0	0	0	0	0	0	0	d__Bacteria; p__Proteobacteria; c__Gammaproteobacteria; o__Alteromonadales; f__Shewanellaceae; g__Shewanella; s__Shewanella_sp.
1ff78e8fe6f16f0f20ebacfc54e8fb2c	0	13	0	0	0	0	0	0	0	0	0	0	0	0	0	0	0	0	d__Bacteria; p__Firmicutes; c__Bacilli; o__Lactobacillales; f__Lactobacillaceae; g__Lactobacillus; s__Lactobacillus_hammesii
84d839c324f27fdb1f3b3f2ea056b657	0	0	0	0	0	0	0	0	0	0	0	24	0	0	0	0	0	0	d__Bacteria; p__Proteobacteria; c__Gammaproteobacteria; o__Pasteurellales; f__Pasteurellaceae; g__Aggregatibacter; s__uncultured_bacterium
ead3f7dacbc07730613f8cbe72b28793	0	0	0	0	0	0	0	0	4419	0	0	3567	0	27	80	0	0	0	d__Bacteria; p__Proteobacteria; c__Alphaproteobacteria; o__Rhodobacterales; f__Rhodobacteraceae; g__Paracoccus; s__Paracoccus_solventivorans
a67473a0cfffcf9ab5804f8c77488180	0	0	170	0	0	0	0	0	0	54	0	0	189	679	0	0	0	0	d__Bacteria; p__Firmicutes; c__Bacilli; o__Lactobacillales; f__Lactobacillaceae; g__Lactobacillus; s__Lactobacillus_parafarraginis
bdb2a283bd28506bc4276c9dba559c47	0	0	0	0	0	0	0	0	22	0	0	0	0	0	0	0	0	0	d__Bacteria; p__Fusobacteriota; c__Fusobacteriia; o__Fusobacteriales; f__Fusobacteriaceae; g__Fusobacterium; s__Fusobacterium_nucleatum
f483b4b8b1b1c605fcf1a2ab64f2dbb4	0	0	0	0	0	0	0	0	285	0	0	39	0	13	0	0	0	0	d__Bacteria; p__Bacteroidota; c__Bacteroidia; o__Flavobacteriales; f__Weeksellaceae; g__Empedobacter; s__uncultured_bacterium
b80e0d5d4b1bcc9d03a0e64c9f8c7cc3	6	0	0	0	0	0	0	0	0	0	0	0	0	0	0	0	0	0	d__Bacteria; p__Actinobacteriota; c__Actinobacteria; o__Streptosporangiales; f__Nocardiopsaceae; g__Nocardiopsis; s__Nocardiopsis_halotolerans
38e4eb77c8ad9fc0d42f16d0a8e04e36	0	0	0	142	0	0	0	0	0	0	0	0	0	0	0	0	0	0	d__Bacteria; p__Proteobacteria; c__Gammaproteobacteria; o__Enterobacterales; f__Erwiniaceae; g__Pantoea; s__Pantoea_sp.
b2b58dd6a0fc90198fd1325610b6c320	0	24	0	0	0	0	0	0	0	0	0	0	0	0	0	0	0	0	d__Bacteria; p__Proteobacteria; c__Alphaproteobacteria; o__Caulobacterales; f__Caulobacteraceae; g__Asticcacaulis; s__Asticcacaulis_endophyticus
8c688647c7c6bf5a33150b0c62fdfd70	0	0	0	0	0	28	0	0	0	0	0	0	0	0	0	0	0	0	d__Bacteria; p__Proteobacteria; c__Gammaproteobacteria; o__Pseudomonadales; f__Moraxellaceae; g__Acinetobacter; s__Acinetobacter_haemolyticus
e05af4f6d59be78ec3eee41d7696938a	0	0	0	82	0	0	0	0	0	0	0	0	0	0	0	0	42	146	d__Bacteria; p__Firmicutes; c__Bacilli; o__Lactobacillales; f__Leuconostocaceae; g__Leuconostoc; s__Leuconostoc_pseudomesenteroides
9d286d2b2c025f59b2b71e6fdd27f171	0	0	0	0	0	0	0	0	2	0	0	0	0	0	0	0	0	0	d__Bacteria; p__Actinobacteriota; c__Actinobacteria; o__Frankiales; f__Geodermatophilaceae; g__Blastococcus; s__Blastococcus_sp.
47397cf87eda230d8c97bb8e58ccec14	6	0	0	0	0	0	0	0	0	0	0	0	0	0	0	0	0	0	d__Bacteria; p__Proteobacteria; c__Gammaproteobacteria; o__Alteromonadales; f__Alteromonadaceae; g__Rheinheimera; s__Rheinheimera_baltica
131907c8698ce54a31bb77dd1c80053c	0	46	0	0	0	0	0	0	0	0	0	0	0	0	0	0	0	0	d__Bacteria; p__Bacteroidota; c__Bacteroidia; o__Bacteroidales; f__Prevotellaceae; g__Prevotella; s__Prevotella_pallens
c270fd19cfe8d2445950d1604eff20a3	0	0	0	0	0	0	0	0	0	0	0	19	0	0	0	0	0	0	d__Bacteria; p__Firmicutes; c__Clostridia; o__Lachnospirales; f__Lachnospiraceae; g__uncultured; s__uncultured_organism
8ff1ca179d50d3a2fd7dee7c56e80082	32	0	0	0	0	0	0	0	0	0	0	0	0	0	0	0	0	0	d__Bacteria; p__Proteobacteria; c__Gammaproteobacteria; o__Pseudomonadales; f__Moraxellaceae; g__Acinetobacter; s__uncultured_bacterium
8b5484e54bed010e7c593481a0b04ff8	0	8	0	0	0	0	0	0	0	0	0	0	0	0	0	0	0	0	d__Bacteria; p__Verrucomicrobiota; c__Verrucomicrobiae; o__Opitutales; f__Opitutaceae; g__Lacunisphaera; s__uncultured_bacterium
74fec857f1d4fa88ce936791932e4a88	0	140	0	0	0	0	0	0	0	0	0	0	0	0	0	0	0	0	d__Bacteria; p__Bacteroidota; c__Bacteroidia; o__Bacteroidales; f__Bacteroidaceae; g__Bacteroides; s__uncultured_bacterium
4584602b09a3eb173c31be99eab58e40	0	0	0	0	0	0	0	2	0	0	0	0	0	0	0	0	0	0	d__Bacteria; p__Bacteroidota; c__Rhodothermia; o__Rhodothermales; f__Rhodothermaceae; g__Salinibacter; s__uncultured_bacterium
a2aa2671b142364088c2b7d31bba75f1	0	0	7	0	0	0	0	0	0	0	0	0	0	0	0	0	0	0	d__Bacteria; p__Desulfobacterota; c__Desulfovibrionia; o__Desulfovibrionales; f__Desulfovibrionaceae; g__uncultured; s__uncultured_bacterium
817e2a518213a81dde36cb2d2d9d61ca	8	0	0	0	0	0	0	0	73	0	0	33	0	0	0	0	0	0	d__Bacteria; p__Actinobacteriota; c__Actinobacteria; o__Corynebacteriales; f__Mycobacteriaceae; g__Mycobacterium; s__Mycobacterium_phocaicum
3e598520696ff5cf983ef5344d8386b4	0	36	0	0	0	0	0	0	0	0	0	0	0	0	0	0	0	0	d__Bacteria; p__Firmicutes; c__Bacilli; o__Staphylococcales; f__Staphylococcaceae; g__Staphylococcus; s__Staphylococcus_equorum
cd8e361f4d81564e261b34c5392d974e	0	0	0	0	0	0	0	3	0	0	0	0	0	0	0	0	0	0	d__Bacteria; p__Verrucomicrobiota; c__Verrucomicrobiae; o__Opitutales; f__Opitutaceae; g__Lacunisphaera; s__uncultured_bacterium
ae758763a04fa68748739ea0b7b7c19c	0	0	0	0	0	0	0	0	0	0	0	66	0	0	0	0	0	0	d__Bacteria; p__Proteobacteria; c__Alphaproteobacteria; o__Rhodobacterales; f__Rhodobacteraceae; g__Paracoccus; s__Paracoccus_marinus
69bf3d7ce72717076944b5a2d322ff1d	0	0	0	0	0	0	0	0	51	0	0	0	0	0	0	0	0	0	d__Bacteria; p__Proteobacteria; c__Alphaproteobacteria; o__Rhizobiales; f__Devosiaceae; g__Devosia; s__uncultured_bacterium
09a66f766f5033c8b93271272eb24dcf	0	0	0	0	0	0	0	0	0	0	0	9	0	0	0	0	0	0	d__Bacteria; p__Proteobacteria; c__Gammaproteobacteria; o__Burkholderiales; f__Neisseriaceae; g__Neisseria; s__uncultured_bacterium
031ff46d19f0fa6a2486b65b6a12ec13	0	17	0	0	0	0	0	0	0	0	0	0	0	0	0	0	0	0	d__Bacteria; p__Proteobacteria; c__Alphaproteobacteria; o__Rhodobacterales; f__Rhodobacteraceae; g__uncultured; s__uncultured_bacterium
c4c47287ba2ea013824cd7b34274f3bd	0	22	0	0	0	0	0	0	0	0	0	0	0	0	0	0	0	0	d__Bacteria; p__Proteobacteria; c__Alphaproteobacteria; o__Rhodobacterales; f__Rhodobacteraceae; g__Jannaschia; s__Rhodobacteraceae_bacterium
6b89ae14a57a80b0a6a65a44e7ca9a08	0	11	0	0	0	0	0	0	0	0	0	0	0	0	0	0	0	0	d__Bacteria; p__Proteobacteria; c__Gammaproteobacteria; o__Alteromonadales; f__Alteromonadaceae; g__Rheinheimera; s__Rheinheimera_pacifica
bfd936a907f8d64cc28257fec233f42c	0	0	0	0	0	0	0	0	0	0	0	5	0	0	0	0	0	0	d__Bacteria; p__Actinobacteriota; c__Actinobacteria; o__Propionibacteriales; f__Propionibacteriaceae; g__Cutibacterium; s__uncultured_bacterium
a74d851f85c1528d2bc3652eeffbddd9	0	0	0	0	0	22	0	0	0	0	0	0	0	0	0	0	0	0	d__Bacteria; p__Proteobacteria; c__Gammaproteobacteria; o__Enterobacterales; f__Erwiniaceae; g__Erwinia; s__Erwinia_sp.
eb69e28ccb4a0e8d48cdb377beb2f534	0	0	0	0	0	0	0	0	0	0	0	0	0	216	0	0	0	0	d__Bacteria; p__Actinobacteriota; c__Actinobacteria; o__Propionibacteriales; f__Propionibacteriaceae; g__Acidipropionibacterium; s__Acidipropionibacterium_olivae
f8d1b0d85ba90ad75c34a61e406163ea	0	0	0	0	0	0	0	0	25	0	0	3	0	0	0	0	0	0	d__Bacteria; p__Proteobacteria; c__Alphaproteobacteria; o__Acetobacterales; f__Acetobacteraceae; g__Asaia; s__Asaia_siamensis
d0223974b4985de889bc24dc1c4cba4b	0	0	0	0	0	0	0	0	11	0	0	0	0	0	0	0	0	0	d__Bacteria; p__Proteobacteria; c__Gammaproteobacteria; o__Xanthomonadales; f__Xanthomonadaceae; g__Stenotrophomonas; s__Stenotrophomonas_sp.
b132e6b16670159be5a5a4efe63c7c52	0	0	0	0	0	0	0	0	0	0	0	18	0	0	0	0	0	0	d__Bacteria; p__Actinobacteriota; c__Actinobacteria; o__Actinomycetales; f__Actinomycetaceae; g__Actinomyces; s__Pauljensenia_hongkongensis
5ac2825104c864357507a6babda5071b	0	0	0	0	0	0	0	0	0	0	0	0	0	0	10	0	0	0	d__Bacteria; p__Firmicutes; c__Bacilli; o__Lactobacillales; f__Lactobacillaceae; g__Pediococcus; s__Pediococcus_ethanolidurans
c76e1a2b089522bcb213ecf027d5b9d0	0	0	0	0	0	0	0	0	3	0	0	0	0	0	0	0	0	0	d__Bacteria; p__Proteobacteria; c__Gammaproteobacteria; o__Burkholderiales; f__Nitrosomonadaceae; g__Nitrosospira; s__uncultured_bacterium
d4fa9adabdf27fc4e77288f91362caab	0	0	0	0	0	0	0	0	0	0	0	40	0	0	0	0	0	0	d__Bacteria; p__Actinobacteriota; c__Actinobacteria; o__Frankiales; f__uncultured; g__uncultured; s__uncultured_bacterium
d37a1a1a2c3645c72a30965ff3e1f3fc	0	10	0	0	0	0	0	0	0	0	0	0	0	0	0	0	0	0	d__Bacteria; p__Patescibacteria; c__Saccharimonadia; o__Saccharimonadales; f__Saccharimonadaceae; g__TM7a; s__uncultured_bacterium
5a0532badc66286e1c17663208c6e0fd	0	0	0	0	0	0	0	0	9	0	0	0	0	0	0	0	0	0	d__Bacteria; p__Proteobacteria; c__Gammaproteobacteria; o__Aeromonadales; f__Aeromonadaceae; g__Aeromonas; s__Aeromonas_caviae
c1022c306ee1bfabe40cb96a07a4a6e1	0	0	0	0	0	0	0	0	5	0	0	0	0	0	0	0	0	0	d__Bacteria; p__Proteobacteria; c__Gammaproteobacteria; o__Burkholderiales; f__Oxalobacteraceae; g__Duganella; s__Duganella_sp.
fc76e3826c80abf8333259617fef5ea6	0	9	0	0	0	0	0	0	0	0	0	0	0	0	0	0	0	0	d__Bacteria; p__Proteobacteria; c__Gammaproteobacteria; o__Xanthomonadales; f__Xanthomonadaceae; g__Luteimonas; s__uncultured_bacterium
be986eda1a61f791b6fd4ba647d0cd25	0	0	0	0	0	0	0	0	133	0	0	572	0	0	0	0	0	0	d__Bacteria; p__Proteobacteria; c__Gammaproteobacteria; o__Pseudomonadales; f__Moraxellaceae; g__Acinetobacter; s__Acinetobacter_sp.
6b15b18d5bceb53b187681fdda3d5f5d	0	0	0	0	0	0	0	0	0	0	0	29	0	0	0	0	0	0	d__Bacteria; p__Firmicutes; c__Bacilli; o__Lactobacillales; f__Streptococcaceae; g__Streptococcus; s__Streptococcus_mutans
3417d5940bbc7de07fa71fc45cc1fecb	0	0	0	0	0	0	0	0	23	0	0	0	0	0	0	0	0	0	d__Bacteria; p__Firmicutes; c__Negativicutes; o__Acidaminococcales; f__Acidaminococcaceae; g__Phascolarctobacterium; s__uncultured_bacterium
2c1172888a489e5c9cf3923e097c202e	0	0	0	0	0	0	0	0	0	0	61	0	0	0	0	0	0	0	d__Bacteria; p__Firmicutes; c__Bacilli; o__Lactobacillales; f__Lactobacillaceae; g__Lactobacillus; s__Lactobacillus_kefiri
8d0d81ec0fc329003105165f9b5efe9a	0	96	0	0	0	0	0	0	0	0	0	0	0	0	0	0	0	0	d__Bacteria; p__Proteobacteria; c__Gammaproteobacteria; o__Pseudomonadales; f__Moraxellaceae; g__Acinetobacter; s__Acinetobacter_baumannii
ee739102bdf78aa31f81ec516f021813	0	0	0	0	0	0	0	0	3431	0	0	821	0	11	18	0	0	0	d__Bacteria; p__Proteobacteria; c__Gammaproteobacteria; o__Xanthomonadales; f__Xanthomonadaceae; g__Xanthomonas; s__Xanthomonas_arboricola
c37c1756ad759f96b84220fba84e0993	22	0	0	0	0	0	0	0	0	0	0	0	0	0	0	0	0	0	d__Bacteria; p__Proteobacteria; c__Gammaproteobacteria; o__Enterobacterales; f__Enterobacteriaceae; g__Enterobacter; s__Enterobacter_cloacae
675f6c215293a54230821384e11da05a	0	0	0	0	0	0	0	0	15	0	0	0	0	0	26	0	0	14	d__Bacteria; p__Proteobacteria; c__Gammaproteobacteria; o__Pseudomonadales; f__Pseudomonadaceae; g__Pseudomonas; s__Pseudomonas_sp.
48af9de390e1062c7b53d85834fab4ca	160	115	2338	0	0	0	189	2254	0	0	1196	17	232	3291	149	0	0	0	d__Bacteria; p__Firmicutes; c__Bacilli; o__Lactobacillales; f__Lactobacillaceae; g__Lactobacillus; s__Lactobacillus_buchneri
90b23da0bc96fa963f93ea0597f90b3e	0	41	0	0	0	0	0	0	0	0	0	0	0	0	0	0	0	0	d__Bacteria; p__Proteobacteria; c__Gammaproteobacteria; o__Legionellales; f__Legionellaceae; g__Legionella; s__uncultured_gamma
aa3051bdf78f1779057c37053f087bde	0	0	0	0	0	0	0	0	9	0	0	0	0	0	0	0	0	0	d__Bacteria; p__Firmicutes; c__Clostridia; o__Oscillospirales; f__Oscillospiraceae; g__UCG-003; s__uncultured_bacterium
0b8d74287525fc81faed8dfb9b61604e	7	0	5	0	0	0	0	0	0	0	0	0	0	0	0	0	0	0	d__Bacteria; p__Proteobacteria; c__Gammaproteobacteria; o__Alteromonadales; f__Shewanellaceae; g__Shewanella; s__Shewanella_baltica
673305f7acb9bf1aa582eee78e953f54	0	36	0	0	0	0	0	0	0	0	0	0	0	0	0	0	0	0	d__Bacteria; p__Proteobacteria; c__Alphaproteobacteria; o__Rhodobacterales; f__Rhodobacteraceae; g__Rubellimicrobium; s__uncultured_bacterium
aa9497d2dbf1107f3e1b383c69d2fc88	0	0	0	0	0	0	0	0	21	0	0	0	0	0	0	0	0	0	d__Bacteria; p__Actinobacteriota; c__Actinobacteria; o__Corynebacteriales; f__Dietziaceae; g__Dietzia; s__Dietzia_kunjamensis
6321cd85d3ce1a9ed932a233cc03fcb8	0	74	0	0	0	0	0	0	0	0	0	0	0	0	0	0	0	0	d__Bacteria; p__Proteobacteria; c__Gammaproteobacteria; o__Enterobacterales; f__Yersiniaceae; g__Serratia; s__Serratia_proteamaculans
7bd67028ab19a13d08bef53a030a4a7a	0	0	0	0	0	0	0	0	4	0	0	0	0	0	0	0	0	0	d__Bacteria; p__Proteobacteria; c__Alphaproteobacteria; o__Caedibacterales; f__Caedibacteraceae; g__Candidatus_Nucleicultrix; s__Candidatus_Nucleicultrix
94fcd606e46380624ad2204e1791fabe	0	14	0	0	0	0	0	0	0	0	0	0	0	0	0	0	0	0	d__Bacteria; p__Firmicutes; c__Clostridia; o__Lachnospirales; f__Lachnospiraceae; g__Johnsonella; s__uncultured_bacterium
bdfe4ae93524c39c5ca04d1e34fc89ef	0	0	0	0	0	0	0	0	0	3	0	0	14	0	263	0	0	0	d__Bacteria; p__Firmicutes; c__Bacilli; o__Bacillales; f__Sporolactobacillaceae; g__Sporolactobacillus; s__Sporolactobacillus_laevus
c1de9d8b52f6d060ecf3c16d71a05a7d	0	0	0	0	0	0	0	0	0	0	0	0	0	4	0	0	0	0	d__Bacteria; p__Proteobacteria; c__Gammaproteobacteria; o__Alteromonadales; f__Alteromonadaceae; g__Rheinheimera; s__Rheinheimera_sp.
cc63100f6f7829e48f8fec761740b43d	0	0	0	0	0	0	0	149	0	0	0	0	0	0	0	0	0	0	d__Bacteria; p__Proteobacteria; c__Gammaproteobacteria; o__Enterobacterales; f__Enterobacteriaceae; g__Raoultella; s__Raoultella_terrigena
5c55aecfa8261b74a573965341f39a89	0	0	0	0	0	0	0	0	0	0	0	25	0	0	0	0	0	0	d__Bacteria; p__Actinobacteriota; c__Actinobacteria; o__Micrococcales; f__Microbacteriaceae; g__Leifsonia; s__Microterricola_sp.
134c07eabedc3bf6941334f1e9236458	0	0	0	0	0	0	0	0	17	0	0	0	0	0	0	0	0	0	d__Bacteria; p__Bacteroidota; c__Bacteroidia; o__Bacteroidales; f__Bacteroidaceae; g__Bacteroides; s__uncultured_organism
9633f6b19806040b38acf4e840cf9026	0	5	0	0	0	0	0	0	0	0	0	0	0	0	0	0	0	0	d__Bacteria; p__Proteobacteria; c__Alphaproteobacteria; o__Caulobacterales; f__Hyphomonadaceae; g__uncultured; s__uncultured_bacterium
705802adf8ae0447acaf453d9b857ac4	0	0	0	0	0	0	0	0	1053	0	0	759	0	3	7	0	0	0	d__Bacteria; p__Bacteroidota; c__Bacteroidia; o__Flavobacteriales; f__Weeksellaceae; g__Cloacibacterium; s__Cloacibacterium_sp.
cf7b469c7dc1c9912e0d8ce407753412	0	0	0	0	0	0	0	0	0	0	0	8	0	0	0	0	0	0	d__Bacteria; p__Actinobacteriota; c__Actinobacteria; o__Pseudonocardiales; f__Pseudonocardiaceae; g__Saccharopolyspora; s__Saccharopolyspora_sp.
df7719ad7f51b14731e307ea4e470790	0	0	0	0	0	0	0	0	9	0	0	0	0	0	0	0	0	0	d__Bacteria; p__Proteobacteria; c__Alphaproteobacteria; o__Sphingomonadales; f__Sphingomonadaceae; g__Blastomonas; s__Sphingomonas_sp.
03545b9c9d33d5bb3a06a80ce985ba1e	0	0	0	0	0	0	0	2	0	0	0	0	0	0	0	0	0	0	d__Bacteria; p__Campilobacterota; c__Campylobacteria; o__Campylobacterales; f__Campylobacteraceae; g__Campylobacter; s__Campylobacter_ureolyticus
bb79d52b8fe15b0a89f259a6182fbb86	0	0	0	0	0	0	0	0	0	0	0	18	0	0	0	0	0	0	d__Bacteria; p__Firmicutes; c__Bacilli; o__Lactobacillales; f__Streptococcaceae; g__Streptococcus; s__uncultured_bacterium
17e730d081bf8619080d852a998887e5	0	0	0	0	0	0	0	0	14	0	0	0	0	0	0	0	0	0	d__Bacteria; p__Actinobacteriota; c__Actinobacteria; o__Streptomycetales; f__Streptomycetaceae; g__Streptomyces; s__Streptomyces_violaceus
db44a87977305f75b74d3be00e594bcf	10	0	0	0	0	0	0	0	0	0	0	0	0	0	0	0	0	0	d__Bacteria; p__Proteobacteria; c__Alphaproteobacteria; o__Rhizobiales; f__Beijerinckiaceae; g__Methylobacterium-Methylorubrum; s__Methylobacterium_sp.
d23293923c64d8a1fc5b5a675a23ab9c	0	0	0	0	0	0	0	0	13	0	0	0	0	0	0	0	0	0	d__Bacteria; p__Actinobacteriota; c__Actinobacteria; o__Micrococcales; f__Microbacteriaceae; g__Rathayibacter; s__Rathayibacter_iranicus
3c7d9c8d66a7e67cc09dd5880eb2b6fa	0	0	157	0	0	0	0	0	0	67	0	0	203	715	0	0	0	0	d__Bacteria; p__Firmicutes; c__Bacilli; o__Lactobacillales; f__Lactobacillaceae; g__Lactobacillus; s__Lactobacillus_parafarraginis
cfd2bd2c5970221a2ffa1a6e539b0381	0	0	0	0	0	0	0	0	0	0	0	1	0	0	0	0	0	0	d__Bacteria; p__Firmicutes; c__Clostridia; o__Peptostreptococcales-Tissierellales; f__Peptostreptococcales-Tissierellales; g__Parvimonas; s__Parvimonas_sp.
36a571f448d943b60c66a91d0ad99619	0	0	0	0	0	0	0	0	0	0	0	29	0	0	0	0	0	0	d__Bacteria; p__Actinobacteriota; c__Actinobacteria; o__Corynebacteriales; f__Corynebacteriaceae; g__Corynebacterium; s__Corynebacterium_sp.
ea1deb6f32796b10328835c9e767574e	0	0	0	0	0	0	0	0	0	0	0	12	0	0	0	0	0	0	d__Bacteria; p__Proteobacteria; c__Gammaproteobacteria; o__Enterobacterales; f__Enterobacteriaceae; g__Yokenella; s__Yokenella_regensburgei
08b4eff502cfa7bd87a8d2dbfd2d22e7	0	0	0	0	0	0	0	0	237	0	0	0	0	0	0	0	0	0	d__Bacteria; p__Proteobacteria; c__Gammaproteobacteria; o__Aeromonadales; f__Aeromonadaceae; g__Aeromonas; s__Aeromonas_veronii
c09ea8725bdfb149d3e1d3c7f31d56c3	0	291	0	0	0	0	0	0	0	0	0	0	0	0	0	0	0	0	d__Bacteria; p__Proteobacteria; c__Alphaproteobacteria; o__Acetobacterales; f__Acetobacteraceae; g__Endobacter; s__Endobacter_medicaginis
f4bbbd928e8dc3e57a63fcdb86292a59	0	0	0	0	0	0	0	0	0	8	0	0	0	0	0	0	0	0	d__Bacteria; p__Proteobacteria; c__Gammaproteobacteria; o__Enterobacterales; f__Enterobacteriaceae; g__Enterobacter; s__Serratia_ureilytica
b02e3f6692b0c0a8a59d2f7a62c09c60	0	23	0	0	0	0	0	0	0	0	0	0	0	0	0	0	0	0	d__Bacteria; p__Actinobacteriota; c__Actinobacteria; o__Frankiales; f__Sporichthyaceae; g__hgcI_clade; s__uncultured_actinobacterium
6f113aaf539bdb6b02abceefbdebee45	123	0	0	0	0	0	0	0	0	0	0	0	0	41	0	0	0	0	d__Bacteria; p__Firmicutes; c__Bacilli; o__Lactobacillales; f__Lactobacillaceae; g__Lactobacillus; s__uncultured_Lactobacillus
95297a6a79a48501ca18c7e9e0a6eed8	5	0	0	0	0	0	0	0	0	0	0	0	0	0	0	0	0	0	d__Bacteria; p__Firmicutes; c__Bacilli; o__Exiguobacterales; f__Exiguobacteraceae; g__Exiguobacterium; s__Exiguobacterium_undae
1e6b0b9254a9cc239cba31c590dc79ec	0	0	0	0	0	0	0	0	7	0	0	53	0	0	0	0	0	0	d__Bacteria; p__Proteobacteria; c__Alphaproteobacteria; o__Caulobacterales; f__Caulobacteraceae; g__Brevundimonas; s__Brevundimonas_olei
67f5e41d2cea9ce21dc9c8acfdbf8fbd	1	0	0	0	0	0	0	0	0	0	0	0	0	0	0	0	0	0	d__Bacteria; p__Firmicutes; c__Bacilli; o__Lactobacillales; f__Streptococcaceae; g__Lactococcus; s__uncultured_bacterium
c6e5cee7fac83b0d4e01cf52375be57e	0	21	0	0	0	0	0	0	0	0	0	0	0	0	0	0	0	361	d__Bacteria; p__Proteobacteria; c__Gammaproteobacteria; o__Enterobacterales; f__Yersiniaceae; g__Serratia; s__Rahnella_sp.
52942b596025ab5521709d2813d37831	0	9	0	0	0	0	0	0	0	0	0	0	0	0	0	0	0	0	d__Bacteria; p__Firmicutes; c__Bacilli; o__Lactobacillales; f__Leuconostocaceae; g__Weissella; s__Weissella_paramesenteroides
37e73160527a2ac12a3ca0552f1d7949	0	35	0	0	0	0	0	0	0	0	0	0	0	0	0	0	0	0	d__Bacteria; p__Actinobacteriota; c__Actinobacteria; o__Micrococcales; f__Intrasporangiaceae; g__Janibacter; s__Janibacter_limosus
7ecf28d9eef9297e43000e2cb9902a9c	0	34	0	0	0	0	0	0	0	0	0	0	0	0	0	0	0	0	d__Bacteria; p__Cyanobacteria; c__Cyanobacteriia; o__Synechococcales; f__Cyanobiaceae; g__Cyanobium_PCC-6307; s__uncultured_marine
239237de4a18590f67f511b6734c54b6	0	13	0	0	0	0	0	0	0	0	0	0	0	0	0	0	0	0	d__Bacteria; p__Firmicutes; c__Bacilli; o__Lactobacillales; f__Enterococcaceae; g__Enterococcus; s__Enterococcus_camelliae
993c5493ff5faaa4fb55f3ba49ab446b	0	0	0	0	0	0	0	0	0	0	0	36	0	0	0	0	0	0	d__Bacteria; p__Actinobacteriota; c__Coriobacteriia; o__Coriobacteriales; f__Eggerthellaceae; g__uncultured; s__uncultured_bacterium
0aef60d838be898cb0de663d1b444538	21	26	0	0	0	0	0	0	0	0	0	0	0	0	0	0	0	0	d__Bacteria; p__Proteobacteria; c__Alphaproteobacteria; o__Rhizobiales; f__Beijerinckiaceae; g__Bosea; s__Afipia_genosp.
c0d0d88709972c6fa52df228d5674791	0	0	0	0	0	0	0	0	0	0	7	0	0	0	0	0	0	0	d__Bacteria; p__Deinococcota; c__Deinococci; o__Deinococcales; f__Trueperaceae; g__Truepera; s__uncultured_bacterium
db00cc34cbd06aca235805bf8618cdcc	0	0	0	0	0	0	0	0	15	0	0	0	0	0	0	0	0	0	d__Bacteria; p__Proteobacteria; c__Alphaproteobacteria; o__Rhizobiales; f__Devosiaceae; g__Devosia; s__uncultured_Alphaproteobacteria
e77a24cc146c7cfe0048a58eb05ed3f6	0	25	0	0	0	0	0	0	0	0	0	0	0	0	0	0	0	0	d__Bacteria; p__Chloroflexi; c__Chloroflexia; o__Chloroflexales; f__Herpetosiphonaceae; g__Herpetosiphon; s__uncultured_bacterium
6e9eb1363000e219a2cf4d7ba328fb09	0	0	0	0	0	0	0	193	0	0	0	0	158	391	0	0	0	0	d__Bacteria; p__Firmicutes; c__Bacilli; o__Lactobacillales; f__Lactobacillaceae; g__Lactobacillus; s__Lactobacillus_rapi
f13efb0f059391d9a6db8d86ba271b70	0	0	0	0	0	6	0	0	0	0	0	0	0	0	0	0	0	0	d__Bacteria; p__Proteobacteria; c__Gammaproteobacteria; o__Pseudomonadales; f__Pseudomonadaceae; g__Pseudomonas; s__Pseudomonas_stutzeri
57950b365b9bca33de510987de941aac	0	0	0	0	0	0	0	0	34	0	0	0	0	0	0	0	0	0	d__Bacteria; p__Fusobacteriota; c__Fusobacteriia; o__Fusobacteriales; f__Fusobacteriaceae; g__Fusobacterium; s__uncultured_bacterium
f3ef71cd62205fb82df07a9774fbbce4	0	0	0	0	0	0	0	0	0	0	0	1	0	0	0	0	0	0	d__Bacteria; p__Proteobacteria; c__Gammaproteobacteria; o__Burkholderiales; f__Comamonadaceae; g__Alicycliphilus; s__Melaminivora_sp.
25f9d3542e458e90662b3aac05efbc55	0	0	0	0	0	10	0	0	0	0	0	0	0	0	0	0	0	0	d__Bacteria; p__Proteobacteria; c__Gammaproteobacteria; o__Pseudomonadales; f__Pseudomonadaceae; g__Pseudomonas; s__Pseudomonas_sp.
b6734a67cde2bcc04f24afa85a13e9b4	15	0	0	0	0	0	0	0	0	0	0	0	0	0	0	0	0	0	d__Bacteria; p__Firmicutes; c__Clostridia; o__Lachnospirales; f__Lachnospiraceae; g__Anaerostignum; s__Anaerotignum_propionicum
7efa52d9e4b6568a8f552a64318c3361	0	0	0	0	0	0	0	0	0	0	5	0	0	0	0	0	0	0	d__Bacteria; p__Proteobacteria; c__Alphaproteobacteria; o__Sphingomonadales; f__Sphingomonadaceae; g__Sandaracinobacter; s__uncultured_bacterium
f6963293821e747bb5d1ccd6b742560d	0	0	0	0	0	77	0	0	0	0	0	0	0	0	0	5	0	0	d__Bacteria; p__Firmicutes; c__Bacilli; o__Lactobacillales; f__Carnobacteriaceae; g__Marinilactibacillus; s__Marinilactibacillus_piezotolerans
24580c262bdfd7b0945db5cbeaf3d6bc	0	0	0	0	0	7	15	0	0	0	0	0	0	27	0	0	73	0	d__Bacteria; p__Firmicutes; c__Bacilli; o__Lactobacillales; f__Lactobacillaceae; g__Lactobacillus; s__Lactobacillus_casei
cf70c64f189a0a9135163416ba58f518	0	0	0	0	0	0	0	0	69	0	0	0	0	0	3	0	0	0	d__Bacteria; p__NB1-j; c__NB1-j; o__NB1-j; f__NB1-j; g__NB1-j; s__uncultured_bacterium
e4a82133d0911c9d041aa7ecc29cea1a	0	0	0	0	0	0	0	0	12	0	0	0	0	0	0	0	0	0	d__Bacteria; p__Proteobacteria; c__Gammaproteobacteria; o__Alteromonadales; f__Alteromonadaceae; g__Rheinheimera; s__Pararheinheimera_chironomi
80c15faf5733d2172e750556e1e8681e	208	506	18	0	0	0	0	0	219	0	0	384	0	0	73	0	0	0	d__Bacteria; p__Proteobacteria; c__Gammaproteobacteria; o__Pseudomonadales; f__Moraxellaceae; g__Acinetobacter; s__Acinetobacter_sp.
07a3e4c58bbbdfd534e9c7ec03900047	0	0	0	0	0	10	0	0	0	0	0	0	0	0	0	0	0	0	d__Bacteria; p__Proteobacteria; c__Alphaproteobacteria; o__Sphingomonadales; f__Sphingomonadaceae; g__Blastomonas; s__Sphingomonas_sp.
4d708e2a568c78b2b9d4e7b839900097	91	104	0	0	0	688	0	0	14	0	0	138	0	0	0	0	0	0	d__Bacteria; p__Proteobacteria; c__Gammaproteobacteria; o__Pseudomonadales; f__Moraxellaceae; g__Acinetobacter; s__bacterium_28S414
3c7067dbbb0592e7bc4a7dfac5a918ea	0	0	0	0	0	0	0	0	40	0	0	0	0	0	0	0	0	0	d__Bacteria; p__Proteobacteria; c__Gammaproteobacteria; o__Burkholderiales; f__Comamonadaceae; g__Comamonas; s__Comamonas_kerstersii
4f334b9659a276081e7dfd3b0e5ad2e7	0	0	32	0	0	0	0	0	0	0	0	0	0	0	0	0	0	0	d__Bacteria; p__Firmicutes; c__Bacilli; o__Lactobacillales; f__Lactobacillaceae; g__Lactobacillus; s__uncultured_Lactobacillaceae
d9b69f31b9034360ecbcc943eb222947	0	0	0	0	0	0	0	0	0	0	0	32	0	0	0	0	0	0	d__Bacteria; p__Fusobacteriota; c__Fusobacteriia; o__Fusobacteriales; f__Fusobacteriaceae; g__Fusobacterium; s__uncultured_bacterium
717094a6f84d7e3dcdfbe2a4052fd0a7	0	0	0	0	0	88	0	0	0	0	0	0	0	0	0	0	0	0	d__Bacteria; p__Proteobacteria; c__Gammaproteobacteria; o__Pseudomonadales; f__Pseudomonadaceae; g__Pseudomonas; s__uncultured_bacterium
202045dacc2729fd9e8213e4fa3e02d2	0	0	0	0	0	0	0	0	0	0	0	50	0	0	0	0	0	0	d__Bacteria; p__Firmicutes; c__Bacilli; o__Lactobacillales; f__Carnobacteriaceae; g__Atopostipes; s__uncultured_bacterium
4a30308ac1df911db7a6d076f584b94d	0	0	0	0	0	0	0	0	0	0	0	47	0	0	0	0	0	0	d__Bacteria; p__Actinobacteriota; c__Actinobacteria; o__Micrococcales; f__Micrococcaceae; g__Rothia; s__Rothia_mucilaginosa
7a47833eaaf47902898ad3e0076dfd71	51	15	0	29	34	204	67	41	0	0	0	10	0	0	0	0	0	0	d__Bacteria; p__Proteobacteria; c__Gammaproteobacteria; o__Enterobacterales; f__Enterobacteriaceae; g__Enterobacter; s__Enterobacter_hormaechei
258a9f43739e182d17d86a22bfdd866f	0	0	0	0	0	0	0	0	0	0	0	8	0	0	0	0	0	0	d__Bacteria; p__Actinobacteriota; c__Actinobacteria; o__Corynebacteriales; f__Corynebacteriaceae; g__Corynebacterium; s__uncultured_bacterium
e0ec15525d02b8b90a65fb0be68b8569	14	51	0	0	0	0	0	0	0	0	0	0	0	0	0	0	0	0	d__Bacteria; p__Proteobacteria; c__Gammaproteobacteria; o__Alteromonadales; f__Shewanellaceae; g__Shewanella; s__Shewanellaceae_bacterium
a390f9d16cd656f34adb91939828b834	0	0	0	0	0	0	0	0	0	0	0	21	0	0	0	0	0	0	d__Bacteria; p__Proteobacteria; c__Gammaproteobacteria; o__Pasteurellales; f__Pasteurellaceae; g__Haemophilus; s__Haemophilus_influenzae
e0ad3be8f9f970f2869855e09659fe8d	0	0	0	0	0	0	128	0	9	0	0	0	0	0	0	0	0	0	d__Bacteria; p__Firmicutes; c__Bacilli; o__Lactobacillales; f__Lactobacillaceae; g__Lactobacillus; s__Lactobacillus_curvatus
57da3cb05ddefe47b05fb1e6176de678	0	3	0	0	0	0	0	0	0	0	0	0	0	0	0	0	0	0	d__Bacteria; p__Desulfobacterota; c__Desulfovibrionia; o__Desulfovibrionales; f__Desulfovibrionaceae; g__uncultured; s__uncultured_bacterium
80cae95afe6e250b8d384cea8285ba84	11	0	0	0	0	0	0	0	0	0	0	0	0	0	0	0	0	0	d__Bacteria; p__Proteobacteria; c__Gammaproteobacteria; o__Pseudomonadales; f__Moraxellaceae; g__Acinetobacter; s__Acinetobacter_sp.
ef483c4e5728250d62f8b5fa16ef8030	9	70	0	0	0	0	0	0	0	0	0	0	0	0	0	0	0	0	d__Bacteria; p__Proteobacteria; c__Alphaproteobacteria; o__Sphingomonadales; f__Sphingomonadaceae; g__Novosphingobium; s__uncultured_Sphingomonas
739bad123bc9d64f02045b30e55f1f35	0	0	0	0	0	0	0	25	0	0	0	0	0	0	0	0	0	0	d__Bacteria; p__Proteobacteria; c__Gammaproteobacteria; o__Enterobacterales; f__Erwiniaceae; g__Pantoea; s__Pantoea_agglomerans
8a9b712907d6a42026b541fb31567fde	0	0	0	0	0	0	0	0	0	0	0	0	0	0	0	14	0	0	d__Bacteria; p__Proteobacteria; c__Gammaproteobacteria; o__Enterobacterales; f__Erwiniaceae; g__Erwinia; s__Erwinia_rhapontici
90df062ab7384b5a5409d74bbd09f24f	0	0	0	0	0	0	0	0	797	0	0	584	0	0	0	0	0	0	d__Bacteria; p__Proteobacteria; c__Gammaproteobacteria; o__Burkholderiales; f__Comamonadaceae; g__Comamonas; s__Comamonas_sp.
40ddd2d70e549ce0bd2dd3d5ca119089	0	0	0	0	0	0	0	0	0	0	0	19	0	0	0	0	0	0	d__Bacteria; p__Actinobacteriota; c__Actinobacteria; o__Micrococcales; f__Bogoriellaceae; g__Georgenia; s__Georgenia_sediminis
920744a16773bf3ea9c1ec4a4547b1ec	0	0	0	0	0	0	0	0	130	0	0	20	0	0	0	0	0	0	d__Bacteria; p__Proteobacteria; c__Gammaproteobacteria; o__Enterobacterales; f__Enterobacteriaceae; g__Atlantibacter; s__Atlantibacter_subterranea
73a4ddcf0831f460e390133dc5f7a93c	0	0	0	0	0	0	0	0	0	0	0	25	0	0	0	0	0	0	d__Bacteria; p__Bacteroidota; c__Bacteroidia; o__Flavobacteriales; f__Flavobacteriaceae; g__Capnocytophaga; s__uncultured_Capnocytophaga
8d708c407f92956f75378af5c50c52bb	0	0	0	0	0	0	0	0	822	0	0	489	0	0	0	0	0	0	d__Bacteria; p__Proteobacteria; c__Gammaproteobacteria; o__Pseudomonadales; f__Moraxellaceae; g__Acinetobacter; s__uncultured_bacterium
086c18871f77d440beb27331a0f979ec	0	41	0	0	0	0	0	0	0	0	0	0	0	0	0	0	0	0	d__Bacteria; p__Proteobacteria; c__Gammaproteobacteria; o__Xanthomonadales; f__Xanthomonadaceae; g__SN8; s__Xanthomonas_sp.
9601fc258e12c8a04c893c48f839b838	0	0	0	0	0	0	0	0	0	0	0	16	0	0	0	0	0	0	d__Bacteria; p__Actinobacteriota; c__Actinobacteria; o__Micrococcales; f__Dermacoccaceae; g__Dermacoccaceae; s__Rudaeicoccus_suwonensis
c135820ea4f5b2ec4250ede32186fa01	55	222	15	0	0	0	0	0	0	0	0	0	0	0	0	0	0	0	d__Bacteria; p__Proteobacteria; c__Gammaproteobacteria; o__Pseudomonadales; f__Moraxellaceae; g__Psychrobacter; s__Psychrobacter_nivimaris
01570ea8859ae9bc1b9bbbecebe30cac	27	0	0	0	0	0	0	0	0	0	0	0	0	0	0	0	0	0	d__Bacteria; p__Firmicutes; c__Clostridia; o__Peptostreptococcales-Tissierellales; f__Peptostreptococcaceae; g__Peptostreptococcus; s__uncultured_bacterium
7e7c9608d46961798dc5e764bb53d9fa	0	0	0	0	0	0	0	0	128	0	0	0	0	0	0	0	0	0	d__Bacteria; p__Actinobacteriota; c__Actinobacteria; o__Micrococcales; f__Jonesiaceae; g__Jonesia; s__Jonesia_denitrificans
ed1cf92b8dfff1d295211e7246d7b326	0	21	0	0	0	0	0	0	0	0	0	0	0	0	0	0	0	0	d__Bacteria; p__Proteobacteria; c__Alphaproteobacteria; o__Rhizobiales; f__Xanthobacteraceae; g__Pseudoxanthobacter; s__Pseudoxanthobacter_soli
6223ebb8b4891706dbe889a08c282c5e	0	0	0	0	0	0	0	0	21	0	0	97	0	0	0	0	0	0	d__Bacteria; p__Actinobacteriota; c__Actinobacteria; o__Micrococcales; f__Micrococcaceae; g__Rothia; s__uncultured_bacterium
96be078324fdc6da9be69e8f6fa848c3	0	0	0	0	0	0	0	0	0	0	0	3	0	0	0	0	0	0	d__Bacteria; p__Proteobacteria; c__Alphaproteobacteria; o__Ferrovibrionales; f__Ferrovibrionaceae; g__Ferrovibrio; s__metagenome
0588e19439033cac3eb3dd3b1cafd8c4	0	14	0	0	0	0	0	0	0	0	0	0	0	0	0	0	0	0	d__Bacteria; p__Actinobacteriota; c__Actinobacteria; o__Micrococcales; f__Microbacteriaceae; g__Microbacterium; s__Microbacterium_deminutum
8376b6da889075f198044eb180ac4747	0	0	0	0	0	0	0	0	559	0	0	212	0	7	183	0	0	0	d__Bacteria; p__Proteobacteria; c__Alphaproteobacteria; o__Sphingomonadales; f__Sphingomonadaceae; g__Novosphingobium; s__Novosphingobium_panipatense
7169b541fe51a47b4a903c488e0a08c5	65	112	0	0	0	0	0	0	0	0	0	0	0	0	0	0	0	0	d__Bacteria; p__Bacteroidota; c__Bacteroidia; o__Flavobacteriales; f__Flavobacteriaceae; g__Flavobacterium; s__uncultured_bacterium
b83241fad658c9d24ade4af34834db02	95	57	461	0	0	0	0	561	0	0	0	0	0	752	0	0	0	0	d__Bacteria; p__Firmicutes; c__Bacilli; o__Lactobacillales; f__Lactobacillaceae; g__Lactobacillus; s__Lactobacillus_buchneri
2e2645c2c17225eef1a93e98e5180039	0	0	0	0	0	0	0	0	0	0	0	15	0	0	0	0	0	0	d__Bacteria; p__Proteobacteria; c__Gammaproteobacteria; o__Alteromonadales; f__Alteromonadaceae; g__Alishewanella; s__uncultured_Rheinheimera
e1be08fec8faa04fb32d0b7e9ab31256	0	40	0	0	0	0	0	0	0	0	0	0	0	0	0	0	0	0	d__Bacteria; p__Actinobacteriota; c__Actinobacteria; o__Propionibacteriales; f__Propionibacteriaceae; g__Acidipropionibacterium; s__Acidipropionibacterium_acidipropionici
9f4f75ea9e534a0602cf9a1e42f594b1	0	0	0	0	0	0	0	0	8	0	0	79	0	0	0	0	0	0	d__Bacteria; p__Actinobacteriota; c__Actinobacteria; o__Micrococcales; f__Micrococcales_Incertae_Sedis; g__Timonella; s__Populibacterium_corticicola
a17d4ce0365fc684d8da508a51d4c422	0	15	0	0	0	0	0	0	0	0	0	0	0	0	0	0	0	0	d__Bacteria; p__Actinobacteriota; c__Actinobacteria; o__Micrococcales; f__Cellulomonadaceae; g__Cellulomonas; s__Cellulomonas_hominis
a53ad2c6a5991424cc0abe0258accdc3	0	23	0	0	0	0	0	0	0	0	0	0	0	0	0	0	0	0	d__Bacteria; p__Firmicutes; c__Bacilli; o__Bacillales; f__Planococcaceae; g__Planococcus; s__Planococcus_sp.
8071e82623590d0273bf633adf60e244	10	0	0	0	0	0	0	0	0	0	0	0	0	0	0	0	0	0	d__Bacteria; p__Firmicutes; c__Negativicutes; o__Veillonellales-Selenomonadales; f__Sporomusaceae; g__Pelosinus; s__uncultured_bacterium
257ca813840ac31ed75a90699c538552	0	0	0	0	0	17	0	0	0	0	0	0	0	0	0	0	0	0	d__Bacteria; p__Proteobacteria; c__Gammaproteobacteria; o__Pseudomonadales; f__Pseudomonadaceae; g__Pseudomonas; s__Pseudomonas_sp.
dad3e85c915faa034eaed1f6b6255b0a	0	65	0	0	0	0	0	8	0	0	0	0	0	0	0	0	0	0	d__Bacteria; p__Proteobacteria; c__Alphaproteobacteria; o__Rhizobiales; f__Hyphomicrobiaceae; g__Pedomicrobium; s__uncultured_bacterium
e51d9049c38b9a85933a13317fbbab01	0	0	0	0	0	0	0	0	0	0	0	0	0	485	0	0	0	0	d__Bacteria; p__Actinobacteriota; c__Actinobacteria; o__Propionibacteriales; f__Propionibacteriaceae; g__Acidipropionibacterium; s__Acidipropionibacterium_acidipropionici
a998debe8160d8813e122083d5428a22	0	0	0	0	0	0	0	0	7	0	0	0	0	0	0	0	0	0	d__Bacteria; p__Bacteroidota; c__Bacteroidia; o__Cytophagales; f__Hymenobacteraceae; g__Pontibacter; s__Pontibacter_sp.
ca97b1b09d89082bd8f4241be22253fb	0	0	0	0	0	0	0	0	0	0	0	16	0	0	0	0	0	0	d__Bacteria; p__Firmicutes; c__Clostridia; o__Peptostreptococcales-Tissierellales; f__Peptostreptococcales-Tissierellales; g__Anaerococcus; s__uncultured_bacterium
89bb39ec68752cebdb8d8f99ba8c08ba	0	0	0	0	0	0	0	0	8	0	0	0	0	0	0	0	0	0	d__Bacteria; p__Proteobacteria; c__Gammaproteobacteria; o__Burkholderiales; f__Alcaligenaceae; g__Bordetella; s__Bordetella_sp.
a5cb4c300b718a57018eadbf05ae059b	0	0	0	0	0	0	0	0	7	0	0	0	0	0	0	0	0	0	d__Bacteria; p__Proteobacteria; c__Gammaproteobacteria; o__Burkholderiales; f__Oxalobacteraceae; g__Massilia; s__Massilia_sp.
eaeb354e5ce7db5785ce83e8d3e6d210	0	0	0	0	0	0	0	0	0	0	0	0	59	0	0	0	0	0	d__Bacteria; p__Firmicutes; c__Bacilli; o__Lactobacillales; f__Lactobacillaceae; g__Lactobacillus; s__Lactobacillus_pentosus
f3bcaeaa2d6d8610aebd7e04a675cba8	0	0	0	0	0	0	0	0	0	0	0	19	0	0	0	0	0	0	d__Bacteria; p__Patescibacteria; c__Saccharimonadia; o__Saccharimonadales; f__Saccharimonadaceae; g__Saccharimonadaceae; s__uncultured_bacterium
02d1effa6f33024625b306296863645c	0	0	0	0	0	0	0	0	0	0	0	13	0	0	0	0	0	0	d__Bacteria; p__Actinobacteriota; c__Actinobacteria; o__Micrococcales; f__Micrococcaceae; g__Rothia; s__Actinomyces_sp.
961473aa7a5b40d52451d246ee3566a0	0	0	0	0	0	0	0	0	0	0	0	0	9	0	0	0	0	0	d__Bacteria; p__Firmicutes; c__Bacilli; o__Lactobacillales; f__Lactobacillaceae; g__Lactobacillus; s__Lactobacillus_zymae
154c53e9fa48fd58399ea170b094f8b4	0	0	0	0	0	0	0	0	15	0	0	0	0	0	0	0	0	0	d__Bacteria; p__Proteobacteria; c__Gammaproteobacteria; o__Enterobacterales; f__Erwiniaceae; g__Pantoea; s__Pantoea_septica
36555453e48c88cf85f66978a3ad70c1	0	8	0	0	0	0	0	0	0	0	0	0	0	0	0	0	0	0	d__Bacteria; p__Bacteroidota; c__Bacteroidia; o__Bacteroidales; f__Tannerellaceae; g__Macellibacteroides; s__Macellibacteroides_fermentans
5bda38135c1278f2e045507289a3704e	0	0	0	0	0	0	0	0	26	0	0	0	0	0	0	0	0	0	d__Bacteria; p__Bacteroidota; c__Bacteroidia; o__Bacteroidales; f__Bacteroidaceae; g__Bacteroides; s__Bacteroides_fragilis
d37ea3075f9fb6aae980fc26e66ae013	62	0	33	0	4	0	16	375	0	0	0	0	0	324	14	0	0	0	d__Bacteria; p__Firmicutes; c__Bacilli; o__Lactobacillales; f__Lactobacillaceae; g__Lactobacillus; s__Lactobacillus_homohiochii
83f18821e37090aa638d2534a2feda5c	0	0	0	0	0	0	0	0	0	0	0	9	0	0	0	0	0	0	d__Bacteria; p__Actinobacteriota; c__Actinobacteria; o__Micrococcales; f__Brevibacteriaceae; g__Brevibacterium; s__Brevibacterium_ravenspurgense
7cfded4d7cca50d247ee9cd4f17f9360	0	0	0	0	0	0	0	0	0	0	0	152	0	0	728	0	0	0	d__Bacteria; p__Firmicutes; c__Bacilli; o__Lactobacillales; f__Lactobacillaceae; g__Lactobacillus; s__uncultured_Lactobacillaceae
df3741a7a0fb70ee9e3200c029cac29d	0	0	0	0	0	0	0	0	0	0	0	29	0	0	0	0	0	0	d__Bacteria; p__Actinobacteriota; c__Actinobacteria; o__Micrococcales; f__Micrococcaceae; g__Arthrobacter; s__Arthrobacter_sp.
ca58d6cf224d14b9c566d5bc9152722b	18	0	0	0	0	0	0	0	0	0	0	0	0	0	0	0	0	0	d__Bacteria; p__Proteobacteria; c__Gammaproteobacteria; o__Enterobacterales; f__Enterobacteriaceae; g__Enterobacter; s__Klebsiella_oxytoca
c84ad41de9ac68c8b416aa6c56789811	2	9	0	0	0	0	0	0	0	0	0	0	0	0	0	0	0	0	d__Bacteria; p__Firmicutes; c__Bacilli; o__Caldalkalibacillales; f__Caldalkalibacillaceae; g__Caldalkalibacillus; s__Caldalkalibacillus_thermarum
32145989ff6b30b3ee9bb2331b41797e	10	0	0	0	0	0	0	0	0	0	0	0	0	0	0	5	0	0	d__Bacteria; p__Actinobacteriota; c__Actinobacteria; o__Micrococcales; f__Microbacteriaceae; g__Microbacterium; s__Microbacterium_maritypicum
8c4766444772c79916dc26a35f3aba2b	0	0	0	0	0	0	0	0	0	0	0	30	0	0	0	0	0	0	d__Bacteria; p__Bacteroidota; c__Bacteroidia; o__Flavobacteriales; f__Flavobacteriaceae; g__Capnocytophaga; s__Capnocytophaga_granulosa
44e17b244ef9e072a9ea74011b24a5ee	0	0	12	0	0	0	0	0	0	0	0	0	0	0	0	0	0	0	d__Bacteria; p__Proteobacteria; c__Alphaproteobacteria; o__Rhizobiales; f__Rhizobiaceae; g__uncultured; s__uncultured_bacterium
69fb6aaf9c089db9e37746a0527fa97c	0	0	0	0	0	0	0	0	0	0	0	0	0	10	0	0	0	0	d__Bacteria; p__Actinobacteriota; c__Actinobacteria; o__Propionibacteriales; f__Propionibacteriaceae; g__Acidipropionibacterium; s__Acidipropionibacterium_olivae
446679902dab8fe15d60dd46b5f0b178	0	14	0	0	0	0	0	0	0	0	0	0	0	0	0	0	0	0	d__Bacteria; p__Actinobacteriota; c__Actinobacteria; o__Corynebacteriales; f__Corynebacteriaceae; g__Corynebacterium; s__Corynebacterium_minutissimum
7cfff218d6b159182f56ce3eb3411353	0	0	0	0	0	0	0	0	0	0	0	0	0	0	419	0	0	0	d__Bacteria; p__Proteobacteria; c__Gammaproteobacteria; o__Alteromonadales; f__Idiomarinaceae; g__Idiomarina; s__Idiomarina_xiamenensis
e6d077446cb7c503f3aa49854be12336	7	0	0	0	0	0	0	0	0	0	0	0	0	0	0	0	0	0	d__Bacteria; p__Proteobacteria; c__Gammaproteobacteria; o__Burkholderiales; f__Rhodocyclaceae; g__Azospira; s__uncultured_bacterium
6ea30998ffc1208e227ff8511e920a73	0	0	0	0	0	0	0	285	0	0	0	0	0	0	0	0	0	0	d__Bacteria; p__Proteobacteria; c__Gammaproteobacteria; o__Alteromonadales; f__Shewanellaceae; g__Shewanella; s__Shewanellaceae_bacterium
7c6c01dee1693c216d74ba9b87207c7d	0	0	0	0	0	0	0	0	244	0	0	26	0	0	0	0	0	0	d__Bacteria; p__Firmicutes; c__Clostridia; o__Peptostreptococcales-Tissierellales; f__Peptostreptococcales-Tissierellales; g__Natronincola; s__uncultured_bacterium
323490248d79b5b5a443a75b8abe46b1	0	0	0	0	0	0	0	29	0	0	0	0	0	0	0	0	0	0	d__Bacteria; p__Proteobacteria; c__Gammaproteobacteria; o__Enterobacterales; f__Enterobacteriaceae; g__Trabulsiella; s__uncultured_Trabulsiella
ae6a1bb060f5daa05e80251f4b87ea8e	65	469	5	0	0	0	8	0	0	0	0	0	0	0	0	0	0	0	d__Bacteria; p__Proteobacteria; c__Gammaproteobacteria; o__Vibrionales; f__Vibrionaceae; g__Vibrio; s__uncultured_bacterium
edc1a5454cace47dd61bf37b718ab571	0	29	0	0	0	0	0	0	0	0	0	0	0	0	0	0	0	0	d__Bacteria; p__Firmicutes; c__Negativicutes; o__Veillonellales-Selenomonadales; f__Veillonellaceae; g__Veillonella; s__uncultured_bacterium
5484aa4e87e124b2beaf6d0e940b83bc	0	0	0	0	0	0	0	0	0	156	0	0	0	0	0	0	0	0	d__Bacteria; p__Firmicutes; c__Bacilli; o__Lactobacillales; f__Lactobacillaceae; g__Lactobacillus; s__uncultured_Lactobacillus
364eba21604cf3b8ea6236c30fb4e856	0	0	168	0	0	0	0	0	0	0	0	0	0	0	0	0	0	281	d__Bacteria; p__Firmicutes; c__Bacilli; o__Lactobacillales; f__Lactobacillaceae; g__Lactobacillus; s__Lactobacillus_plantarum
d3a5d75b2b517f9d3ad894342d33af12	0	9	0	0	0	0	0	0	0	0	0	0	0	0	0	0	0	0	d__Bacteria; p__Proteobacteria; c__Gammaproteobacteria; o__Vibrionales; f__Vibrionaceae; g__Vibrio; s__Vibrio_cincinnatiensis
02965b4bfcbd17ecdd87ff2e2fe3e793	0	0	0	0	0	0	0	0	0	0	0	16	0	0	0	0	0	0	d__Bacteria; p__Proteobacteria; c__Gammaproteobacteria; o__Vibrionales; f__Vibrionaceae; g__Vibrio; s__Vibrio_cincinnatiensis
7922629c7dda3bcf4bcd6ddfa42867ad	0	0	0	0	0	47	0	0	0	0	0	0	0	0	0	0	0	0	d__Bacteria; p__Proteobacteria; c__Gammaproteobacteria; o__Pseudomonadales; f__Pseudomonadaceae; g__Pseudomonas; s__Pseudomonas_sp.
b0fc10eab3c66aa2ce93bb79151e8b00	0	26	0	0	0	0	0	0	0	0	0	0	0	0	0	0	0	0	d__Bacteria; p__Firmicutes; c__Clostridia; o__Clostridiales; f__Clostridiaceae; g__Clostridium_sensu_stricto_1; s__Clostridium_sp.
a9d99b34df2914763374eea55f6defff	0	0	0	16	46	44	0	41	0	0	0	0	0	0	0	0	0	0	d__Bacteria; p__Proteobacteria; c__Gammaproteobacteria; o__Enterobacterales; f__Enterobacteriaceae; g__Escherichia-Shigella; s__uncultured_Enterobacter
f763838f8294fef6c533c20c5445280b	0	59	0	0	0	0	0	0	0	0	0	0	0	0	0	0	0	0	d__Bacteria; p__Proteobacteria; c__Gammaproteobacteria; o__Burkholderiales; f__Oxalobacteraceae; g__Massilia; s__Massilia_sp.
ebc56a20265293cc444de2eb7ee43bfa	0	0	0	0	0	0	0	0	0	0	0	45	0	0	0	0	0	0	d__Bacteria; p__Proteobacteria; c__Gammaproteobacteria; o__Pseudomonadales; f__Pseudomonadaceae; g__Thiopseudomonas; s__uncultured_prokaryote
7f86375c4ae1a9990e223935ba122602	3	0	0	0	0	0	0	0	0	0	0	0	0	0	0	0	0	0	d__Bacteria; p__Firmicutes; c__Bacilli; o__Thermoactinomycetales; f__Thermoactinomycetaceae; g__Thermoflavimicrobium; s__Thermoflavimicrobium_dichotomicum
b2bce4474c45804248c0b763a83547c3	0	78	0	0	0	0	0	0	0	0	0	0	0	0	0	0	0	0	d__Bacteria; p__Firmicutes; c__Bacilli; o__Staphylococcales; f__Staphylococcaceae; g__Staphylococcus; s__uncultured_bacterium
917e18dbc4ac35a7f4715fee8fd288a7	0	0	0	0	0	0	0	0	0	0	0	13	0	0	0	0	0	0	d__Bacteria; p__Bacteroidota; c__Bacteroidia; o__Flavobacteriales; f__Flavobacteriaceae; g__Flavobacterium; s__Flavobacterium_sp.
0735ee05f2ab6a70eb7d50611a22b93e	0	0	0	0	0	0	0	0	0	0	0	12	0	0	0	0	0	0	d__Bacteria; p__Actinobacteriota; c__Actinobacteria; o__Streptosporangiales; f__Thermomonosporaceae; g__Actinomadura; s__Actinomadura_keratinilytica
2eeb0506cc9486c6a69b5c2eb29179f4	0	0	0	0	0	0	0	3	0	0	0	0	0	0	0	0	0	0	d__Bacteria; p__Fusobacteriota; c__Fusobacteriia; o__Fusobacteriales; f__Leptotrichiaceae; g__Leptotrichia; s__uncultured_Leptotrichia
4626825acd063826b9ce5038f6790773	0	132	0	0	0	0	0	0	0	0	0	0	0	0	0	0	0	0	d__Bacteria; p__Firmicutes; c__Bacilli; o__Staphylococcales; f__Staphylococcaceae; g__Staphylococcus; s__Staphylococcus_sp.
25fe643083d5f45fa8308e76c6a4c6b8	561	99	175	0	0	0	0	585	0	0	0	0	0	128	41	0	0	0	d__Bacteria; p__Firmicutes; c__Bacilli; o__Lactobacillales; f__Lactobacillaceae; g__Pediococcus; s__Pediococcus_parvulus
80ad1f599e336517e0ed2a1d7bcf0678	0	0	0	0	0	0	0	0	0	0	0	33	0	0	0	0	0	0	d__Bacteria; p__Proteobacteria; c__Alphaproteobacteria; o__Acetobacterales; f__Acetobacteraceae; g__Craurococcus-Caldovatus; s__Craurococcus_roseus
a77895a8de6448fae7d190182b39178b	0	0	0	0	0	0	0	0	5	0	0	0	0	0	0	0	0	0	d__Bacteria; p__Firmicutes; c__Bacilli; o__Staphylococcales; f__Staphylococcaceae; g__Staphylococcus; s__Staphylococcus_warneri
d3c142cb3fa3775770e1dca03f73a4ff	0	0	0	0	0	0	0	0	0	0	0	0	0	0	27	0	0	0	d__Bacteria; p__Campilobacterota; c__Campylobacteria; o__Campylobacterales; f__Arcobacteraceae; g__Arcobacter; s__uncultured_bacterium
59f36544b0988775fdc139f76c33d43e	11	69	0	0	0	0	0	0	0	0	0	0	0	0	0	0	0	0	d__Bacteria; p__Proteobacteria; c__Gammaproteobacteria; o__Alteromonadales; f__Shewanellaceae; g__Shewanella; s__Shewanella_dokdonensis
cc90db122484ad8b6250ff9e5023faee	0	21	0	0	0	0	0	0	0	0	0	0	0	0	0	0	0	0	d__Bacteria; p__Firmicutes; c__Bacilli; o__Bacillales; f__Bacillaceae; g__Bacillus; s__Bacillus_oceani
1489072060980c2b372f4d394c490324	0	0	0	0	0	0	0	0	0	0	0	26	0	0	0	0	0	0	d__Bacteria; p__Proteobacteria; c__Gammaproteobacteria; o__Pseudomonadales; f__Moraxellaceae; g__Acinetobacter; s__uncultured_Acinetobacter
c045d0eccb85ab074578b03857b306d7	0	0	0	0	40	0	0	15	0	0	0	0	0	0	0	138	624	441	d__Bacteria; p__Proteobacteria; c__Gammaproteobacteria; o__Enterobacterales; f__Yersiniaceae; g__Serratia; s__uncultured_Serratia
5a0914b9877a9a2a640ef2617e950546	0	64	0	0	0	0	0	0	53	0	0	234	0	0	0	0	0	0	d__Bacteria; p__Firmicutes; c__Bacilli; o__Staphylococcales; f__Gemellaceae; g__Gemella; s__Gemella_haemolysans
8678362c47208d263f27829dee848a20	0	37	0	0	0	0	0	0	0	0	0	0	0	0	0	0	0	0	d__Bacteria; p__Proteobacteria; c__Alphaproteobacteria; o__Rhizobiales; f__Beijerinckiaceae; g__Methylobacterium-Methylorubrum; s__Methylobacterium_hispanicum
9e68bfc1aeb2835e4cc3febf46e1d54f	0	0	0	0	0	0	0	0	11	0	0	0	0	0	0	0	0	0	d__Bacteria; p__Actinobacteriota; c__Coriobacteriia; o__Coriobacteriales; f__Atopobiaceae; g__Olsenella; s__Olsenella_genomosp.
90835dba959bcb98ec557a06a3e834a1	243	186	511	78	815	96	498	227	0	2164	981	21	1313	403	0	3926	90	823	d__Bacteria; p__Firmicutes; c__Bacilli; o__Lactobacillales; f__Lactobacillaceae; g__Lactobacillus; s__Lactobacillus_pentosus
4db649ab9d1c04e44fb92123288ad322	0	0	0	573	0	49	0	0	0	0	0	0	0	0	0	79	0	0	d__Bacteria; p__Proteobacteria; c__Gammaproteobacteria; o__Enterobacterales; f__Erwiniaceae; g__Erwinia; s__Erwinia_billingiae
2154737db4a715e6a8dcc15fd0cdd0f4	0	0	0	0	0	0	103	0	0	0	0	0	0	0	0	0	0	0	d__Bacteria; p__Proteobacteria; c__Gammaproteobacteria; o__Enterobacterales; f__Enterobacteriaceae; g__Kosakonia; s__bacterium
cfd9dc1b86620724628cb556133e2747	0	8	0	0	0	0	0	0	0	0	0	0	0	0	0	0	0	0	d__Bacteria; p__Proteobacteria; c__Gammaproteobacteria; o__Pseudomonadales; f__Moraxellaceae; g__Acinetobacter; s__Acinetobacter_sp.
5074c61ba4c435dcb9d7bb8b3648b5f8	0	0	0	0	0	0	0	0	0	0	0	0	0	0	26	0	0	0	d__Bacteria; p__Proteobacteria; c__Gammaproteobacteria; o__Alteromonadales; f__Shewanellaceae; g__Shewanella; s__Shewanella_frigidimarina
b0446fa73f0cc61e94de654a99887616	0	0	0	0	0	0	0	0	24	0	0	0	0	0	0	0	0	0	d__Bacteria; p__Zixibacteria; c__Zixibacteria; o__Zixibacteria; f__Zixibacteria; g__Zixibacteria; s__uncultured_prokaryote
9fbefeb560ea04ac5c3316628506cf4c	0	0	0	0	0	11	0	0	0	0	0	0	0	0	0	0	0	0	d__Bacteria; p__Proteobacteria; c__Gammaproteobacteria; o__Oceanospirillales; f__Halomonadaceae; g__Halomonas; s__uncultured_Halomonas
a91a4fff79c7d2713551b86ee51f44ba	0	46	0	0	0	0	0	0	0	0	0	0	0	0	0	0	0	0	d__Bacteria; p__Bacteroidota; c__Bacteroidia; o__Flavobacteriales; f__Weeksellaceae; g__Cloacibacterium; s__Flavobacteriaceae_bacterium
205426803c79780cecbe17fcb0817ac3	0	6	0	0	0	0	0	0	0	0	0	0	0	0	0	0	0	0	d__Bacteria; p__Proteobacteria; c__Alphaproteobacteria; o__Rhodospirillales; f__Terasakiellaceae; g__uncultured; s__uncultured_bacterium
9314d81cf06f77f58797c7347b50f5eb	0	0	0	0	0	0	0	0	0	0	0	5	0	0	0	0	0	0	d__Bacteria; p__Firmicutes; c__Clostridia; o__Clostridiales; f__Clostridiaceae; g__Clostridium_sensu_stricto_1; s__Clostridium_disporicum
b4bf527f63da53c11879a6e28c459501	0	11	0	0	0	0	0	0	0	0	0	0	0	0	0	0	0	0	d__Bacteria; p__Gemmatimonadota; c__Gemmatimonadetes; o__Gemmatimonadales; f__Gemmatimonadaceae; g__Roseisolibacter; s__uncultured_bacterium
4d351b869122062fc11d9ccac2b27226	0	0	0	0	0	0	0	0	0	0	0	16	0	0	0	0	0	0	d__Bacteria; p__Proteobacteria; c__Gammaproteobacteria; o__Pasteurellales; f__Pasteurellaceae; g__Aggregatibacter; s__uncultured_bacterium
75851119fb06ad7f5827345c2543bf46	0	0	0	0	0	0	0	0	0	0	0	0	0	0	50	0	0	0	d__Bacteria; p__Firmicutes; c__Bacilli; o__Lactobacillales; f__Carnobacteriaceae; g__Marinilactibacillus; s__Marinilactibacillus_sp.
18c81be0bf0f370fe9df28940c8d9989	0	37	0	0	0	0	0	0	0	0	0	0	0	0	0	0	0	0	d__Bacteria; p__Proteobacteria; c__Alphaproteobacteria; o__Sphingomonadales; f__Sphingomonadaceae; g__Erythrobacter; s__Sphingomonadales_bacterium
a4b53d399fe0c16e36001192e1ffbb6c	167	32	1311	0	0	0	20	1389	0	0	68	40	1768	2490	186	0	0	0	d__Bacteria; p__Firmicutes; c__Bacilli; o__Lactobacillales; f__Lactobacillaceae; g__Lactobacillus; s__Lactobacillus_rapi
dc390d1817fe6eb1a5db340a58e44a6d	27	28	0	0	0	0	0	0	0	0	0	0	0	0	0	0	0	0	d__Bacteria; p__Proteobacteria; c__Gammaproteobacteria; o__Xanthomonadales; f__Xanthomonadaceae; g__Stenotrophomonas; s__Stenotrophomonas_sp.
7b2b8b1294e0313eadeff2929f0348f3	0	0	0	0	0	0	0	0	27	0	0	0	0	0	0	0	0	0	d__Bacteria; p__Firmicutes; c__Clostridia; o__Lachnospirales; f__Lachnospiraceae; g__Oribacterium; s__Oribacterium_parvum
da4499b244947454c4086ff08f6804cd	40	56	9	0	0	0	0	0	0	0	0	0	0	0	0	0	0	0	d__Bacteria; p__Proteobacteria; c__Gammaproteobacteria; o__Pseudomonadales; f__Moraxellaceae; g__Acinetobacter; s__Acinetobacter_sp.
83c05764e2db57e7d3727cd534570f7a	11	0	0	0	0	0	0	0	0	0	0	60	0	0	0	0	0	0	d__Bacteria; p__Firmicutes; c__Clostridia; o__Oscillospirales; f__Ruminococcaceae; g__Faecalibacterium; s__Faecalibacterium_prausnitzii
8af84bed558ecd867976c8497d4d5dea	20	163	0	0	0	0	0	0	0	0	0	16	0	0	0	0	0	0	d__Bacteria; p__Actinobacteriota; c__Actinobacteria; o__Micrococcales; f__Micrococcaceae; g__Rothia; s__Rothia_endophytica
ac9b974eb63c19dad0fa304b10b9ebfa	0	0	0	0	0	0	0	0	0	0	0	17	0	0	0	0	0	0	d__Bacteria; p__Proteobacteria; c__Gammaproteobacteria; o__Enterobacterales; f__Pectobacteriaceae; g__Sodalis; s__Sodalis_praecaptivus
f12296bd16051065b6cb27debb6c7dd8	0	0	0	0	0	0	0	0	0	0	0	0	0	0	5	0	0	0	d__Bacteria; p__Firmicutes; c__Clostridia; o__Christensenellales; f__Christensenellaceae; g__Christensenellaceae_R-7_group; s__uncultured_bacterium
27b022cf4e1612398311742764551651	0	0	0	0	0	0	0	9	0	0	0	0	0	0	0	0	0	0	d__Bacteria; p__Proteobacteria; c__Gammaproteobacteria; o__Pseudomonadales; f__Pseudomonadaceae; g__Pseudomonas; s__uncultured_bacterium
76e659467e3c0b6a651c973ce9b5d5a2	0	0	0	0	0	0	0	0	26	0	0	34	0	9	14	0	0	0	d__Bacteria; p__Proteobacteria; c__Gammaproteobacteria; o__Pseudomonadales; f__Moraxellaceae; g__Acinetobacter; s__uncultured_bacterium
fe0d5d4dd16762e1003374c1a9e732af	0	0	0	0	0	0	126	0	0	0	0	0	0	0	0	0	74	0	d__Bacteria; p__Firmicutes; c__Bacilli; o__Lactobacillales; f__Lactobacillaceae; g__Lactobacillus; s__Lactobacillus_coryniformis
614cd4bee589d9290b433b29afe1c1c3	0	99	0	0	0	0	0	0	295	0	7	976	0	0	0	0	0	0	d__Bacteria; p__Firmicutes; c__Bacilli; o__Staphylococcales; f__Staphylococcaceae; g__Staphylococcus; s__Staphylococcus_caprae
a8abf165a4937ae18ff4c6a4e73f8bae	0	0	0	0	0	0	0	0	11	0	0	0	0	0	0	0	0	0	d__Bacteria; p__Actinobacteriota; c__Actinobacteria; o__Corynebacteriales; f__Mycobacteriaceae; g__Mycobacterium; s__Mycobacterium_parafortuitum
2f82f382f518c8783d6fc4b74e3ba42b	0	0	0	0	0	0	0	0	8	0	0	0	0	0	0	0	0	0	d__Bacteria; p__Actinobacteriota; c__Actinobacteria; o__Frankiales; f__Geodermatophilaceae; g__Klenkia; s__Geodermatophilus_sp.
e2c1baf6960b9c0bc2857e1ac4cb5123	0	10	0	0	0	0	0	0	0	0	0	0	0	0	0	0	0	0	d__Bacteria; p__Bacteroidota; c__Bacteroidia; o__Flavobacteriales; f__Weeksellaceae; g__Chryseobacterium; s__uncultured_bacterium
20072b22c25d59fa65e79fa63550368a	0	0	0	0	8	0	0	0	0	0	0	0	0	0	0	0	0	3	d__Bacteria; p__Actinobacteriota; c__Actinobacteria; o__Micrococcales; f__Microbacteriaceae; g__Curtobacterium; s__Curtobacterium_citreum
b3caa386afdb9708e82f88c70538823d	0	13	0	0	0	0	0	0	0	0	0	0	0	0	0	0	0	0	d__Bacteria; p__Actinobacteriota; c__Actinobacteria; o__Micrococcales; f__Micrococcaceae; g__Arthrobacter; s__Arthrobacter_livingstonensis
9a72062d47b9c57d76754094ffaecf2d	0	0	0	0	0	0	0	0	11	0	0	0	0	0	0	0	0	0	d__Bacteria; p__Deinococcota; c__Deinococci; o__Thermales; f__Thermaceae; g__Thermus; s__uncultured_bacterium
dcad537f5b1750c05bed3c09ce269076	0	0	0	0	0	18	0	0	0	0	0	0	0	0	0	0	0	0	d__Bacteria; p__Proteobacteria; c__Gammaproteobacteria; o__Pseudomonadales; f__Moraxellaceae; g__Acinetobacter; s__uncultured_bacterium
1c8fd7816d18ac8597c6b16b80dfc7b1	0	0	0	0	0	0	0	0	0	0	0	0	0	68	0	0	0	0	d__Bacteria; p__Firmicutes; c__Bacilli; o__Lactobacillales; f__Lactobacillaceae; g__Lactobacillus; s__Lactobacillus_namurensis
b843e75456512428eef04cb02f6cb896	35	0	0	0	0	0	0	0	0	0	0	0	0	0	0	0	0	0	d__Bacteria; p__Deinococcota; c__Deinococci; o__Thermales; f__Thermaceae; g__Thermus; s__Thermus_composti
15f1e300d4095f3d02173322c6f0646a	0	0	0	0	0	0	0	0	0	0	0	35	0	0	0	0	0	0	d__Bacteria; p__Firmicutes; c__Clostridia; o__Lachnospirales; f__Lachnospiraceae; g__uncultured; s__uncultured_organism
d5aa9f24141e5fb4822a5598832efd84	0	0	0	0	0	62	0	0	0	0	0	0	0	0	0	0	0	0	d__Bacteria; p__Proteobacteria; c__Gammaproteobacteria; o__Pseudomonadales; f__Moraxellaceae; g__Psychrobacter; s__Psychrobacter_sp.
aeebddc6f5b6233754f86da62d047027	0	0	0	0	0	0	0	0	34	0	0	0	0	0	0	0	0	0	d__Bacteria; p__Bacteroidota; c__Bacteroidia; o__Bacteroidales; f__Prevotellaceae; g__Prevotella; s__Prevotella_marshii
238a243120a271c44c9ee8447a7a25df	2509	60	1392	0	0	0	0	611	0	0	0	14	257	321	14977	0	0	0	d__Bacteria; p__Firmicutes; c__Bacilli; o__Lactobacillales; f__Lactobacillaceae; g__Pediococcus; s__Pediococcus_ethanolidurans
62d27889af62e2418afb491a328e081f	91	216	0	0	0	0	0	0	59	0	0	70	0	0	0	0	0	0	d__Bacteria; p__Proteobacteria; c__Gammaproteobacteria; o__Pseudomonadales; f__Moraxellaceae; g__Acinetobacter; s__Acinetobacter_johnsonii
bea617b5a528f43c7541f2ef8b6d5576	2	0	0	0	0	0	0	0	0	0	0	0	0	0	0	0	0	0	d__Bacteria; p__Proteobacteria; c__Alphaproteobacteria; o__Rhodobacterales; f__Rhodobacteraceae; g__Amaricoccus; s__uncultured_Amaricoccus
a7cb6697c72e03a1b4cc663a0e3a71f6	0	0	0	0	0	0	0	0	0	0	0	7	0	0	0	0	0	0	d__Bacteria; p__Acidobacteriota; c__Thermoanaerobaculia; o__Thermoanaerobaculales; f__Thermoanaerobaculaceae; g__Subgroup_10; s__Acidobacteria_bacterium
6de0730abc47801725e84bff99a8f779	0	0	0	0	0	0	0	0	0	0	0	32	0	0	0	0	0	0	d__Bacteria; p__Actinobacteriota; c__Actinobacteria; o__Corynebacteriales; f__Corynebacteriaceae; g__Corynebacterium; s__Corynebacterium_kroppenstedtii
1f615d908f56373d031ab36e8afb2131	168	183	0	0	0	0	0	0	137	0	0	87	0	0	0	0	0	0	d__Bacteria; p__Bacteroidota; c__Bacteroidia; o__Flavobacteriales; f__Weeksellaceae; g__Empedobacter; s__uncultured_bacterium
dc2e29429ff5c1b55e252c1c7e456efa	0	0	0	0	0	0	0	0	381	0	0	765	0	0	102	0	0	0	d__Bacteria; p__Proteobacteria; c__Gammaproteobacteria; o__Pseudomonadales; f__Pseudomonadaceae; g__Pseudomonas; s__Pseudomonas_stutzeri
841cd54bc41a52e1098dbdf108c70d10	0	0	0	0	0	0	0	0	0	0	0	23	0	0	0	0	0	0	d__Bacteria; p__Firmicutes; c__Clostridia; o__Lachnospirales; f__Lachnospiraceae; g__Fusicatenibacter; s__uncultured_organism
083c3d844d88f29b03621b5631a1717f	22	0	0	0	0	0	0	0	0	0	0	14	0	0	0	0	0	0	d__Bacteria; p__Proteobacteria; c__Alphaproteobacteria; o__Sphingomonadales; f__Sphingomonadaceae; g__Sphingomonas; s__Sphingomonas_olei
23823aa3ecf6b162725460bc0672d67a	0	0	0	0	0	0	0	0	0	0	0	7	0	0	0	0	0	0	d__Bacteria; p__Actinobacteriota; c__Actinobacteria; o__Streptomycetales; f__Streptomycetaceae; g__Streptomyces; s__Streptomyces_chryseus
7b1a7f6de8c86a52d725b396208ae085	0	0	0	0	0	0	0	0	0	0	0	15	0	0	0	0	0	0	d__Bacteria; p__Patescibacteria; c__Saccharimonadia; o__Saccharimonadales; f__Saccharimonadaceae; g__TM7a; s__uncultured_bacterium
487b0cd34e22f268e05a417011c11773	0	0	0	0	0	0	2379	0	0	0	0	0	0	0	0	393	36	0	d__Bacteria; p__Proteobacteria; c__Gammaproteobacteria; o__Enterobacterales; f__Erwiniaceae; g__Erwinia; s__Candidatus_Erwinia
1b591c39b06783bc54dff5950501081a	0	9	0	0	0	0	0	0	0	0	0	0	0	0	0	0	0	0	d__Bacteria; p__Firmicutes; c__Bacilli; o__Bacillales; f__Planococcaceae; g__Planomicrobium; s__Planomicrobium_okeanokoites
b3d282f2b8abff7e11d1c51fe255e9c6	0	5	0	0	0	0	0	0	0	0	0	0	0	0	0	0	0	0	d__Bacteria; p__Patescibacteria; c__Saccharimonadia; o__Saccharimonadales; f__Saccharimonadales; g__Saccharimonadales; s__uncultured_bacterium
97ade94a1524f52364f687871dd3b85f	0	0	0	0	0	0	0	0	0	0	0	55	0	0	0	0	0	0	d__Bacteria; p__Firmicutes; c__Clostridia; o__Peptostreptococcales-Tissierellales; f__Peptostreptococcales-Tissierellales; g__Anaerococcus; s__uncultured_bacterium
48848d479d60683e1bc9f278ac67fe4b	0	35	3	0	0	0	0	4	0	0	0	20	0	0	0	0	0	0	d__Bacteria; p__Bacteroidota; c__Bacteroidia; o__Chitinophagales; f__Chitinophagaceae; g__Sediminibacterium; s__uncultured_bacterium
ed302b7e4ccab5429895034b09eb24af	0	0	0	0	0	0	0	0	4	0	0	0	0	0	0	0	0	0	d__Bacteria; p__Firmicutes; c__Negativicutes; o__Veillonellales-Selenomonadales; f__Veillonellaceae; g__Megasphaera; s__uncultured_bacterium
647cb575baf82fb12639d8e5cbfc98fd	0	41	0	0	0	0	0	0	0	0	0	0	0	0	0	0	0	0	d__Bacteria; p__Actinobacteriota; c__Acidimicrobiia; o__Microtrichales; f__Ilumatobacteraceae; g__CL500-29_marine_group; s__uncultured_bacterium
7dc2f5870da15c4edfca1de5e18adc0a	0	0	0	0	0	0	14	0	0	0	0	0	0	0	0	0	0	0	d__Bacteria; p__Firmicutes; c__Bacilli; o__Lactobacillales; f__Lactobacillaceae; g__Lactobacillus; s__Lactobacillus_malefermentans
c75b382d02c58d6b3d96bf4bcdfd3887	0	0	0	0	0	0	0	0	0	0	0	73	0	0	0	0	0	0	d__Bacteria; p__Cyanobacteria; c__Cyanobacteriia; o__Cyanobacteriales; f__Chroococcidiopsaceae; g__uncultured; s__uncultured_bacterium
f0283678a350dd6d7f453fbc2a99b39a	0	0	0	0	0	0	15	0	0	0	0	0	0	0	0	37	0	16	d__Bacteria; p__Firmicutes; c__Bacilli; o__Lactobacillales; f__Lactobacillaceae; g__Lactobacillus; s__Lactobacillus_sakei
caa8b9cea69f5ae8d4567f9cf0058242	0	0	0	0	0	0	0	0	37	0	0	0	0	0	5	0	0	0	d__Bacteria; p__Proteobacteria; c__Gammaproteobacteria; o__Burkholderiales; f__Neisseriaceae; g__Neisseria; s__uncultured_bacterium
1eb863e20bf949986ccd792e0ee8def8	0	0	0	0	0	0	0	0	0	0	0	38	0	0	0	0	0	0	d__Bacteria; p__Actinobacteriota; c__Actinobacteria; o__Actinomycetales; f__Actinomycetaceae; g__F0332; s__uncultured_bacterium
0342ef044c9ef93b05bf9fb723f4dd81	0	0	0	0	0	0	0	0	11	0	0	0	0	0	0	0	0	0	d__Bacteria; p__Proteobacteria; c__Alphaproteobacteria; o__NRL2; f__NRL2; g__NRL2; s__metagenome
f4f14b520a0a2b4446a926c1eab1c36b	13	0	0	0	0	0	0	0	0	0	0	0	0	0	0	0	0	0	d__Bacteria; p__Proteobacteria; c__Alphaproteobacteria; o__Acetobacterales; f__Acetobacteraceae; g__Acetobacter; s__uncultured_Acetobacter
b67236e511c3d774d262d138486f8c59	4	0	0	0	0	0	0	0	0	0	0	0	0	3	14	0	0	0	d__Bacteria; p__Firmicutes; c__Bacilli; o__Lactobacillales; f__Lactobacillaceae; g__Lactobacillus; s__Lactobacillus_zymae
046ce0b2ccfde5fb9bd43b5aed57fe71	0	0	0	0	0	0	0	0	0	0	0	0	16	0	0	0	0	0	d__Bacteria; p__Firmicutes; c__Bacilli; o__Lactobacillales; f__Lactobacillaceae; g__Lactobacillus; s__Lactobacillus_rhamnosus
edf324a709acdd2a19f581945c574f8f	0	0	0	0	0	0	0	0	14	0	0	0	0	0	0	0	0	0	d__Bacteria; p__Proteobacteria; c__Alphaproteobacteria; o__Sphingomonadales; f__Sphingomonadaceae; g__Sphingobium; s__uncultured_bacterium
c6d1a78bb7201b98f7b943ae993ff001	0	0	0	0	2	0	0	0	0	0	0	11	0	0	10	0	0	0	d__Bacteria; p__Bacteroidota; c__Bacteroidia; o__Bacteroidales; f__Tannerellaceae; g__Parabacteroides; s__uncultured_organism
a3079d632b26442027fe1bcb00e09f89	0	0	0	0	0	0	0	0	103	0	0	59	0	0	0	0	0	0	d__Bacteria; p__Proteobacteria; c__Gammaproteobacteria; o__Pseudomonadales; f__Moraxellaceae; g__Acinetobacter; s__Acinetobacter_sp.
41378019252aaab5b63a5ad8ed2523da	0	0	0	0	0	0	0	0	0	0	0	0	0	0	0	29	3	0	d__Bacteria; p__Proteobacteria; c__Gammaproteobacteria; o__Pseudomonadales; f__Pseudomonadaceae; g__Pseudomonas; s__Pseudomonas_endophytica
295ded07d85327b940cff5840f7087fe	0	0	0	0	0	0	0	0	20	0	0	0	0	0	0	0	0	0	d__Bacteria; p__Firmicutes; c__Clostridia; o__Lachnospirales; f__Lachnospiraceae; g__Blautia; s__uncultured_bacterium
db00ce6e6d7e6a1813e382f9b8807e0c	0	0	0	0	0	0	0	0	0	0	0	5	0	0	0	0	0	0	d__Bacteria; p__Actinobacteriota; c__Thermoleophilia; o__Solirubrobacterales; f__Solirubrobacteraceae; g__Solirubrobacter; s__uncultured_bacterium
3a9c9537baaa76bafc20ace33ee04d60	0	0	0	0	0	0	0	0	0	0	0	74	0	0	0	0	0	0	d__Bacteria; p__Actinobacteriota; c__Actinobacteria; o__Streptomycetales; f__Streptomycetaceae; g__Streptomyces; s__Streptomyces_sp.
f743e739abc77c292e31016bba6acd74	0	0	0	0	0	0	0	0	178	0	0	0	0	0	0	0	0	0	d__Bacteria; p__Firmicutes; c__Bacilli; o__Lactobacillales; f__Lactobacillaceae; g__Lactobacillus; s__Lactobacillus_delbrueckii
046490924d7e5d175d7bd49b145e6443	0	0	0	0	0	0	0	0	22	0	0	0	0	0	0	0	0	0	d__Bacteria; p__Actinobacteriota; c__Actinobacteria; o__Micrococcales; f__Beutenbergiaceae; g__Salana; s__uncultured_bacterium
8dcab6e380da74c67dcdde1dcc45c565	0	0	0	0	0	0	10	0	0	0	0	0	0	0	0	0	0	0	d__Bacteria; p__Firmicutes; c__Bacilli; o__Lactobacillales; f__Enterococcaceae; g__Enterococcus; s__Enterococcus_sp.
15e34efa15e2cc58a70817e5d60b06e2	145	0	0	0	0	0	0	0	0	0	0	0	0	0	0	0	0	0	d__Bacteria; p__Firmicutes; c__Bacilli; o__Lactobacillales; f__Lactobacillaceae; g__Pediococcus; s__Pediococcus_ethanolidurans
75a8219c3e41d293561d904fb9da2a7c	0	59	0	0	0	0	0	0	0	0	0	28	0	0	0	0	0	0	d__Bacteria; p__Proteobacteria; c__Alphaproteobacteria; o__Rhizobiales; f__Xanthobacteraceae; g__Bradyrhizobium; s__Bradyrhizobium_sp.
c17a3f598a9cc60c85779c10a713a9f4	0	12	0	0	0	0	0	0	0	0	0	0	0	0	0	0	0	0	d__Bacteria; p__Proteobacteria; c__Gammaproteobacteria; o__Burkholderiales; f__Comamonadaceae; g__Acidovorax; s__Acidovorax_cavernicola
7d05da0a4fc0ff710f548f323c2f3f32	5	0	0	0	0	0	0	0	0	0	0	0	0	0	0	0	0	0	d__Bacteria; p__Fusobacteriota; c__Fusobacteriia; o__Fusobacteriales; f__Leptotrichiaceae; g__Leptotrichia; s__uncultured_bacterium
055586bc1c9d91e6a100f71cfabaae14	0	0	0	0	0	0	0	23	0	0	0	0	0	0	0	0	0	0	d__Bacteria; p__Proteobacteria; c__Gammaproteobacteria; o__Enterobacterales; f__Yersiniaceae; g__Serratia; s__Serratia_sp.
3bc1c338cdaec56180cde2aeaee0313d	43	27	0	0	0	0	0	0	18	0	0	10	0	0	0	0	0	0	d__Bacteria; p__Proteobacteria; c__Gammaproteobacteria; o__Alteromonadales; f__Alteromonadaceae; g__Rheinheimera; s__Rheinheimera_sp.
a2c1c8b1bcc1551512ffb6c490e5e2dd	0	0	0	0	0	0	0	0	0	0	0	28	0	0	0	0	0	0	d__Bacteria; p__Firmicutes; c__Clostridia; o__Peptostreptococcales-Tissierellales; f__Peptostreptococcales-Tissierellales; g__Anaerococcus; s__uncultured_bacterium
2d7e208b449829219e00ce1f5ce07a51	0	0	0	11	0	0	0	0	0	0	0	0	0	0	3	0	0	0	d__Bacteria; p__Firmicutes; c__Bacilli; o__Lactobacillales; f__Leuconostocaceae; g__Weissella; s__Weissella_cibaria
e12765f6cbd17afc4f214bfb89cc8ced	0	0	0	0	0	0	0	0	0	0	0	0	0	84	0	0	0	0	d__Bacteria; p__Firmicutes; c__Bacilli; o__Lactobacillales; f__Lactobacillaceae; g__Lactobacillus; s__Lactobacillus_rapi
149a0ad4a0e7f6beba85ba24faaacded	0	0	0	0	0	0	0	0	0	0	0	25	0	0	0	0	0	0	d__Bacteria; p__Patescibacteria; c__Saccharimonadia; o__Saccharimonadales; f__Saccharimonadaceae; g__TM7a; s__uncultured_bacterium
5c7c21387675a9458d0e3415d8084877	0	0	0	0	0	0	0	0	9	0	0	0	0	0	0	0	0	0	d__Bacteria; p__Actinobacteriota; c__Actinobacteria; o__Propionibacteriales; f__Nocardioidaceae; g__Nocardioides; s__Nocardioides_sp.
6e4b76ef71f30116c7d925b69f21a6f6	20	0	0	0	0	0	0	0	0	0	0	0	0	0	0	0	0	0	d__Bacteria; p__Proteobacteria; c__Alphaproteobacteria; o__Rhizobiales; f__Rhizobiaceae; g__Phyllobacterium; s__Phyllobacterium_brassicacearum
5c9eedca8aea9a3fa17d33f289b6728b	0	0	0	0	0	0	0	0	16	0	0	0	0	0	0	0	0	0	d__Bacteria; p__Elusimicrobiota; c__Elusimicrobia; o__Lineage_IV; f__Lineage_IV; g__Lineage_IV; s__uncultured_bacterium
bd4c8ec22b221f3f4c4ba0781c6cab48	0	0	21	0	0	0	0	0	0	0	0	0	0	0	0	0	0	0	d__Bacteria; p__Firmicutes; c__Bacilli; o__Lactobacillales; f__Lactobacillaceae; g__Lactobacillus; s__Lactobacillus_nagelii
4d5315738fdf1edb8f7356f4dbdd1947	9	0	0	0	0	0	0	0	0	0	0	0	0	0	0	0	0	0	d__Bacteria; p__Proteobacteria; c__Gammaproteobacteria; o__Burkholderiales; f__Comamonadaceae; g__Acidovorax; s__uncultured_beta
3a5be2fc037c73a05847a75f9bef6722	3	0	0	0	0	0	0	0	0	0	0	0	0	0	0	0	0	0	d__Bacteria; p__Proteobacteria; c__Gammaproteobacteria; o__Diplorickettsiales; f__Diplorickettsiaceae; g__Rickettsiella; s__Rickettsiella_grylli
9e01d96922421fde4fcb4503725d9bf6	0	22	0	0	0	0	0	0	0	0	0	0	0	0	0	0	0	0	d__Bacteria; p__Bacteroidota; c__Bacteroidia; o__Flavobacteriales; f__Weeksellaceae; g__Chryseobacterium; s__Chryseobacterium_taeanense
c18322fc69d23aef29a90ebc291f1095	0	0	0	0	0	0	0	0	9	0	0	0	0	0	0	0	0	0	d__Bacteria; p__Chloroflexi; c__KD4-96; o__KD4-96; f__KD4-96; g__KD4-96; s__uncultured_bacterium
da92f87befbc9fb71144049b7c57d914	0	64	0	0	0	0	0	0	0	0	0	0	0	0	0	0	0	0	d__Bacteria; p__Acidobacteriota; c__Vicinamibacteria; o__Vicinamibacterales; f__Vicinamibacteraceae; g__Vicinamibacteraceae; s__uncultured_bacterium
9d9379a83f404c1e08f3643d39e051e0	0	0	0	0	0	3	0	0	0	0	0	0	0	0	0	0	0	0	d__Bacteria; p__Bacteroidota; c__Bacteroidia; o__Flavobacteriales; f__Flavobacteriaceae; g__Flavobacterium; s__Flavobacterium_sp.
c462d6381652e47d6a56737433699e94	0	0	0	0	0	0	0	0	5	0	0	0	0	0	0	0	0	0	d__Bacteria; p__Proteobacteria; c__Alphaproteobacteria; o__Rhizobiales; f__Beijerinckiaceae; g__Methylobacterium-Methylorubrum; s__Methylobacterium_sp.
015940c8ea55dde2f0dbf1bb8b52c1e0	0	0	0	0	0	0	0	0	0	0	0	107	0	0	0	0	0	0	d__Bacteria; p__Actinobacteriota; c__Actinobacteria; o__Actinomycetales; f__Actinomycetaceae; g__Flaviflexus; s__uncultured_Actinomycetaceae
759079287491bfc8044bdd73f8f495de	14	0	0	0	0	0	0	0	0	0	0	0	0	0	0	0	0	0	d__Bacteria; p__Proteobacteria; c__Alphaproteobacteria; o__Rhizobiales; f__Beijerinckiaceae; g__Methylobacterium-Methylorubrum; s__Methylobacterium_gossipiicola
79eabfd61d7bc45ef82ffc2074c3c2cd	0	0	0	0	0	0	0	0	0	0	0	3	0	0	0	0	0	0	d__Bacteria; p__Proteobacteria; c__Gammaproteobacteria; o__Burkholderiales; f__Comamonadaceae; g__Aquabacterium; s__Aquabacterium_citratiphilum
a9ea65a799621b0c3821cb7a1e54358f	0	0	137	0	0	0	0	0	0	0	0	0	0	0	0	0	0	0	d__Bacteria; p__Firmicutes; c__Bacilli; o__Lactobacillales; f__Lactobacillaceae; g__Lactobacillus; s__Lactobacillus_buchneri
ed0e8ceea4d768a4c34b7be83fa5112c	4	0	0	0	0	0	0	0	0	0	0	72	0	0	0	0	0	0	d__Bacteria; p__Proteobacteria; c__Alphaproteobacteria; o__Acetobacterales; f__Acetobacteraceae; g__Roseomonas; s__bacterium
4c2453728a464c424d63ed1483091475	0	0	0	0	0	0	0	0	0	0	0	0	17	0	0	0	0	0	d__Bacteria; p__Firmicutes; c__Bacilli; o__Lactobacillales; f__Lactobacillaceae; g__Lactobacillus; s__Lactobacillus_zymae
e331bdc439623154398589515799e18d	144	849	50	0	0	0	0	0	0	6	13	0	0	0	0	0	0	0	d__Bacteria; p__Proteobacteria; c__Gammaproteobacteria; o__Pseudomonadales; f__Moraxellaceae; g__Psychrobacter; s__Psychrobacter_sp.
d0634fa4eae034da32ef7558dd1b3066	0	0	0	0	91	3	0	22	0	0	0	0	0	0	0	32	36	47	d__Bacteria; p__Firmicutes; c__Bacilli; o__Lactobacillales; f__Leuconostocaceae; g__Leuconostoc; s__Leuconostoc_pseudomesenteroides
c3ea03826f9df29d62b11dd1c7f910ff	8	35	0	0	0	0	0	0	0	0	0	0	0	0	0	0	0	0	d__Bacteria; p__Proteobacteria; c__Alphaproteobacteria; o__Caulobacterales; f__Caulobacteraceae; g__uncultured; s__uncultured_Alphaproteobacteria
3d1bfc55118545c29aae7b296e6e97fc	0	0	0	0	0	0	0	0	0	0	0	5	0	0	0	0	0	0	d__Bacteria; p__Bacteroidota; c__Bacteroidia; o__Bacteroidales; f__Bacteroidaceae; g__Bacteroides; s__uncultured_organism
7dbcd276f93b570c8cf46a77f90717a0	8	0	0	0	0	0	0	0	0	0	0	0	0	0	0	0	0	0	d__Bacteria; p__Proteobacteria; c__Gammaproteobacteria; o__Oceanospirillales; f__Halomonadaceae; g__Terasakiispira; s__uncultured_bacterium
bf3b76b314bb52e55b3e463870b9f084	18	104	0	0	0	0	0	0	0	0	0	0	0	0	0	0	0	0	d__Bacteria; p__Campilobacterota; c__Campylobacteria; o__Campylobacterales; f__Arcobacteraceae; g__Pseudarcobacter; s__uncultured_bacterium
8b39f6c77952f7bb89d61dff201f98a0	0	16	0	0	0	0	0	0	0	0	0	0	0	0	0	0	0	0	d__Bacteria; p__Bacteroidota; c__Bacteroidia; o__Chitinophagales; f__Chitinophagaceae; g__Flavisolibacter; s__uncultured_Bacteroidetes
0a1503141bd53e8afdde5f3965edc95e	0	0	0	0	0	0	0	0	25	0	0	20	0	0	0	0	0	0	d__Bacteria; p__Proteobacteria; c__Alphaproteobacteria; o__Rhodobacterales; f__Rhodobacteraceae; g__Rubellimicrobium; s__uncultured_bacterium
a2ec1ee283582b07fa1f1fdd6257f8b1	0	27	0	0	0	0	0	0	0	0	0	0	0	0	0	0	0	0	d__Bacteria; p__Actinobacteriota; c__Actinobacteria; o__Corynebacteriales; f__Nocardiaceae; g__Williamsia; s__Williamsia_sp.
7c43161df262cea6eafd0bd80dc0f583	0	10	0	0	0	0	0	0	0	0	0	0	0	0	0	0	0	0	d__Bacteria; p__Actinobacteriota; c__Actinobacteria; o__Corynebacteriales; f__Nocardiaceae; g__Gordonia; s__uncultured_compost
170206a5d77ac655d5400a5bc30f30bf	0	0	0	0	0	0	0	0	99	0	0	3	0	0	3	0	0	0	d__Bacteria; p__Campilobacterota; c__Campylobacteria; o__Campylobacterales; f__Helicobacteraceae; g__Wolinella; s__Wolinella_succinogenes
f2fc2b9fa9d5ee97583d309e180c2062	0	67	0	0	0	0	0	0	0	0	0	0	0	0	0	0	0	0	d__Bacteria; p__Firmicutes; c__Bacilli; o__Bacillales; f__Bacillaceae; g__Virgibacillus; s__Lentibacillus_populi
820cf04e5b364d8e75565662cb740603	54	56	0	0	0	0	0	0	0	0	0	0	0	0	0	0	0	0	d__Bacteria; p__Proteobacteria; c__Gammaproteobacteria; o__Burkholderiales; f__Oxalobacteraceae; g__Massilia; s__uncultured_bacterium
6029f261ff32c6f07d3241918cdf8590	0	0	0	0	0	13	0	0	0	0	0	0	0	0	0	0	0	0	d__Bacteria; p__Proteobacteria; c__Gammaproteobacteria; o__Burkholderiales; f__Oxalobacteraceae; g__Massilia; s__uncultured_bacterium
60ada675ffe678795cef0e7cf404b80f	0	23	0	0	0	0	0	0	0	0	0	0	0	0	0	0	0	0	d__Bacteria; p__Firmicutes; c__Bacilli; o__Erysipelotrichales; f__Erysipelotrichaceae; g__Faecalitalea; s__Absiella_argi
0f42f9bfef893c30797dc154d335b025	0	4	0	0	0	0	0	0	0	0	0	0	0	0	0	0	0	0	d__Bacteria; p__Actinobacteriota; c__Actinobacteria; o__Propionibacteriales; f__Propionibacteriaceae; g__Aestuariimicrobium; s__uncultured_bacterium
c2414d4dcc3d0c97a87f370a026cc5af	0	0	0	0	0	0	0	0	13	0	0	0	0	0	0	0	0	0	d__Bacteria; p__Actinobacteriota; c__Actinobacteria; o__Micrococcales; f__Microbacteriaceae; g__Leifsonia; s__Leifsonia_shinshuensis
e1d9ba5982d9b1fbcf0ea35484177b9b	0	0	0	0	0	0	0	0	14	0	0	0	0	0	0	0	0	0	d__Bacteria; p__Actinobacteriota; c__Actinobacteria; o__Micrococcales; f__Intrasporangiaceae; g__Janibacter; s__Janibacter_limosus
030b421adc30b08fed50b2b5032b6bba	0	0	0	0	0	0	0	0	0	0	0	3	0	0	0	0	0	0	d__Bacteria; p__Proteobacteria; c__Gammaproteobacteria; o__Pseudomonadales; f__Moraxellaceae; g__Acinetobacter; s__uncultured_bacterium
3f592c66470115196e04b9d4cf1b852b	0	14	0	0	0	0	0	0	0	0	0	0	0	0	0	0	0	0	d__Bacteria; p__Firmicutes; c__Clostridia; o__Clostridiales; f__Clostridiaceae; g__Clostridium_sensu_stricto_1; s__uncultured_bacterium
cb7920d569b04977ec6d6e69a4554e9d	0	0	0	0	0	0	0	0	0	0	0	28	0	0	0	0	0	0	d__Bacteria; p__Firmicutes; c__Bacilli; o__Bacillales; f__Bacillaceae; g__Bacillus; s__Bacillus_sp.
504eed50431c0699172a245cb99009ee	0	35	0	0	0	0	0	0	0	0	0	166	0	0	0	0	0	0	d__Bacteria; p__Firmicutes; c__Negativicutes; o__Veillonellales-Selenomonadales; f__Veillonellaceae; g__Veillonella; s__Veillonella_parvula
c3c4f2fa0f3e44dd0203db772c0fa97f	0	0	0	0	0	89	0	0	0	0	0	0	0	0	0	0	0	0	d__Bacteria; p__Firmicutes; c__Bacilli; o__Lactobacillales; f__Carnobacteriaceae; g__Carnobacterium; s__Carnobacterium_inhibens
8ddd4564a19046bc2964bb6b5d476d9a	0	0	0	0	0	0	0	0	0	0	0	14	0	0	0	0	0	0	d__Bacteria; p__Proteobacteria; c__Alphaproteobacteria; o__Rhizobiales; f__Rhizobiaceae; g__Aureimonas; s__Aureimonas_sp.
f8b7dbe14df42146eb7a2ba974c5d220	0	0	0	0	0	0	0	0	0	7	0	0	8	0	0	0	0	0	d__Bacteria; p__Firmicutes; c__Bacilli; o__Lactobacillales; f__Lactobacillaceae; g__Lactobacillus; s__uncultured_Lactobacillus
22bb0bfee20631de12a814ceafbc122b	52	124	0	0	0	0	0	0	989	0	0	3921	0	0	10	0	0	0	d__Bacteria; p__Firmicutes; c__Bacilli; o__Lactobacillales; f__Streptococcaceae; g__Streptococcus; s__Streptococcus_mitis
3a0f66a33778056f3a985b695d556d0e	9	0	0	0	0	0	0	0	0	0	0	0	0	0	0	0	0	0	d__Bacteria; p__Actinobacteriota; c__Actinobacteria; o__Corynebacteriales; f__Mycobacteriaceae; g__Mycobacterium; s__Mycobacterium_sp.
f7b7048055fd1d54e94b55d16b8b75dd	0	0	0	0	0	0	0	0	0	0	0	9	0	0	0	0	0	0	d__Bacteria; p__Proteobacteria; c__Gammaproteobacteria; o__Burkholderiales; f__Burkholderiaceae; g__Burkholderia-Caballeronia-Paraburkholderia; s__Burkholderia_sp.
503d520707f889926625cb1a7f8cd91b	0	0	0	0	0	0	0	0	13	0	0	11	0	0	0	0	0	0	d__Bacteria; p__Bacteroidota; c__Bacteroidia; o__Bacteroidales; f__Prevotellaceae; g__Alloprevotella; s__uncultured_Bacteroidetes
95fadd442290ff6f39cdcc521dbcedd7	13	128	0	0	0	0	0	0	0	0	0	0	0	0	0	0	0	0	d__Bacteria; p__Proteobacteria; c__Alphaproteobacteria; o__Rhizobiales; f__Beijerinckiaceae; g__Methylobacterium-Methylorubrum; s__uncultured_bacterium
f8a205b973398863c41251fa192d00d9	6	0	0	0	0	0	0	0	0	0	0	0	0	0	0	0	0	0	d__Bacteria; p__Proteobacteria; c__Gammaproteobacteria; o__Xanthomonadales; f__Xanthomonadaceae; g__Stenotrophomonas; s__Stenotrophomonas_sp.
656ac573976833f2d3297af67914fa36	0	0	0	0	0	0	0	0	0	0	0	31	0	0	0	0	0	0	d__Bacteria; p__Firmicutes; c__Bacilli; o__Lactobacillales; f__Carnobacteriaceae; g__Dolosigranulum; s__uncultured_bacterium
5c8b02a31fb0eac3ef994a05f3dc225b	10	0	0	0	0	0	0	0	0	0	0	0	0	0	0	0	0	0	d__Bacteria; p__Proteobacteria; c__Alphaproteobacteria; o__Rhizobiales; f__Rhizobiaceae; g__Shinella; s__Shinella_curvata
e83139466aa67845a23491c9750d761e	0	0	0	0	0	0	0	0	0	0	0	0	0	0	19	0	0	0	d__Bacteria; p__Bacteroidota; c__Bacteroidia; o__Bacteroidales; f__Bacteroidaceae; g__Bacteroides; s__uncultured_bacterium
04c78e45ad473f518ca20eb72d347851	0	14	0	0	0	0	0	0	0	0	0	0	0	0	0	0	0	0	d__Bacteria; p__Proteobacteria; c__Gammaproteobacteria; o__Burkholderiales; f__Oxalobacteraceae; g__Massilia; s__Massilia_timonae
017300dc8f7700e44998166eb600981b	0	0	0	0	0	106	0	0	0	0	0	0	0	0	0	0	0	0	d__Bacteria; p__Proteobacteria; c__Gammaproteobacteria; o__Pseudomonadales; f__Moraxellaceae; g__Acinetobacter; s__Acinetobacter_albensis
c8fa2852b9cac0df381553e666a61f17	0	0	0	0	0	5	0	0	0	0	0	0	0	0	0	0	0	0	d__Bacteria; p__Firmicutes; c__Bacilli; o__Lactobacillales; f__Carnobacteriaceae; g__Carnobacteriaceae; s__uncultured_bacterium
99a5592b5243e9ae70169b0af798bf5a	0	0	0	0	0	23	0	0	0	0	0	0	0	0	0	0	0	0	d__Bacteria; p__Proteobacteria; c__Gammaproteobacteria; o__Oceanospirillales; f__Marinomonadaceae; g__Marinomonas; s__Marinomonas_foliarum
0f9a8bdbc15dea34f28389277f8f50e1	0	41	0	0	0	0	0	0	0	0	0	0	0	0	0	0	0	0	d__Bacteria; p__Proteobacteria; c__Gammaproteobacteria; o__Pseudomonadales; f__Moraxellaceae; g__Acinetobacter; s__bacterium_28S414
fde67127d3fea70f154fec6d4b7bad4d	0	0	0	0	0	0	0	0	0	0	0	0	0	0	0	0	14	0	d__Bacteria; p__Firmicutes; c__Bacilli; o__Lactobacillales; f__Lactobacillaceae; g__Lactobacillus; s__Lactobacillus_silagei
d0f73dfabce1a60a5a4fbb6e9813295a	0	0	0	0	0	0	0	0	0	0	0	30	0	0	0	0	0	0	d__Bacteria; p__Proteobacteria; c__Gammaproteobacteria; o__Pasteurellales; f__Pasteurellaceae; g__Haemophilus; s__uncultured_bacterium
72f1b9e90dfe0bcb3a670025f43f31b4	3	0	0	0	0	0	0	0	0	0	0	0	0	0	0	0	0	0	d__Bacteria; p__Proteobacteria; c__Gammaproteobacteria; o__Burkholderiales; f__Comamonadaceae; g__Rhodoferax; s__metagenome
d9aec80f9eea45bae01556bc2df8b359	0	0	0	0	0	0	0	0	0	0	0	38	0	0	0	0	0	0	d__Bacteria; p__Bacteroidota; c__Bacteroidia; o__Bacteroidales; f__Prevotellaceae; g__Prevotella; s__Prevotella_melaninogenica
9ddb5f387dac24613b893729606025c6	0	0	0	0	0	0	0	0	0	0	0	38	0	0	0	0	0	0	d__Bacteria; p__Firmicutes; c__Clostridia; o__Lachnospirales; f__Lachnospiraceae; g__Oribacterium; s__uncultured_bacterium
413d3c98253fc8351f8e272803ee2ea2	0	0	0	0	0	11	0	0	0	0	0	0	0	0	0	0	0	0	d__Bacteria; p__Proteobacteria; c__Gammaproteobacteria; o__Alteromonadales; f__Shewanellaceae; g__Shewanella; s__Shewanella_sp.
7559a51d53576b3a61cb9aed411d6344	13	0	0	0	0	0	0	0	0	0	0	0	0	0	0	0	0	0	d__Bacteria; p__Proteobacteria; c__Alphaproteobacteria; o__Sphingomonadales; f__Sphingomonadaceae; g__Sphingopyxis; s__uncultured_bacterium
bc1cdaa0ccf5f5cf570bf0deb4a59420	0	0	0	0	0	0	0	0	0	0	0	0	0	569	0	0	0	0	d__Bacteria; p__Actinobacteriota; c__Actinobacteria; o__Propionibacteriales; f__Propionibacteriaceae; g__Acidipropionibacterium; s__Acidipropionibacterium_damnosum
c3309b6c61c526846cf13759dd4bec79	0	0	0	0	0	0	0	0	8	0	0	0	0	0	0	0	0	0	d__Bacteria; p__Elusimicrobiota; c__Elusimicrobia; o__Lineage_IV; f__Lineage_IV; g__Lineage_IV; s__uncultured_bacterium
82cce75c477b0a94b96caf6e60a0a43a	0	0	0	0	0	0	0	0	0	0	0	0	0	0	0	0	21	0	d__Bacteria; p__Firmicutes; c__Bacilli; o__Lactobacillales; f__Lactobacillaceae; g__Lactobacillus; s__Lactobacillus_camelliae
66b4d5d09b2d2924aa453471fc7e5543	0	0	0	0	0	0	0	0	0	0	0	38	0	0	0	0	0	0	d__Bacteria; p__Actinobacteriota; c__Actinobacteria; o__Actinomycetales; f__Actinomycetaceae; g__Actinomyces; s__Actinomyces_naeslundii
e858b2e993fb309cb9e045b3d8656662	0	0	0	0	0	0	0	0	9	0	0	0	0	0	0	0	0	0	d__Bacteria; p__Actinobacteriota; c__Actinobacteria; o__Micrococcales; f__Promicromonosporaceae; g__Cellulosimicrobium; s__Cellulosimicrobium_cellulans
27a4df1ce420ce2ec2c08ebeadd40752	0	0	0	0	0	0	0	0	0	0	0	18	0	0	0	0	0	0	d__Bacteria; p__Actinobacteriota; c__Actinobacteria; o__Actinomycetales; f__Actinomycetaceae; g__Actinomyces; s__Schaalia_odontolytica
2b0f6a9b2c7eaa4f04b887baa2398294	0	19	0	0	0	0	0	0	0	0	0	0	0	0	0	9	0	0	d__Bacteria; p__Bacteroidota; c__Bacteroidia; o__Bacteroidales; f__Bacteroidaceae; g__Bacteroides; s__Bacteroides_uniformis
2ddefceeace05aea01274f6f88560062	6	0	0	0	0	0	0	0	0	0	0	0	0	0	0	0	0	0	d__Bacteria; p__Proteobacteria; c__Gammaproteobacteria; o__Pseudomonadales; f__Moraxellaceae; g__Alkanindiges; s__uncultured_bacterium
b504dc0ff556e87fc1b307b0772dcaff	0	0	0	0	0	0	0	0	0	0	0	18	0	0	0	0	0	0	d__Bacteria; p__Firmicutes; c__Bacilli; o__Bacillales; f__Bacillaceae; g__Bacillus; s__Bacillus_megaterium
14f5e0401b3bb442e6a97d626c29ae02	0	0	0	0	0	15	0	0	0	0	0	0	0	0	0	0	0	0	d__Bacteria; p__Proteobacteria; c__Gammaproteobacteria; o__Burkholderiales; f__Oxalobacteraceae; g__Massilia; s__uncultured_bacterium
4b6516281e4859e0428cedf80be1d88d	0	0	0	0	0	0	0	0	0	0	0	0	0	0	6	0	0	0	d__Bacteria; p__Bacteroidota; c__Bacteroidia; o__Bacteroidales; f__Bacteroidaceae; g__Bacteroides; s__uncultured_bacterium
9989719044c69d8b24a37ab06d9db476	0	0	0	0	0	0	0	0	0	0	0	46	0	0	0	0	0	0	d__Bacteria; p__Proteobacteria; c__Gammaproteobacteria; o__Pseudomonadales; f__Pseudomonadaceae; g__Pseudomonas; s__Pseudomonas_sp.
5606f108cf1a9d45de73b7b0ac59a8df	0	0	0	0	0	0	0	0	0	0	0	0	0	0	0	0	6	0	d__Bacteria; p__Proteobacteria; c__Gammaproteobacteria; o__Enterobacterales; f__Yersiniaceae; g__Serratia; s__Rahnella_aquatilis
9a3f79bf15204c3f43bc16e8fecccb26	0	0	0	0	0	0	0	0	0	0	0	0	0	7	0	0	0	0	d__Bacteria; p__Firmicutes; c__Bacilli; o__Lactobacillales; f__Lactobacillaceae; g__Lactobacillus; s__Lactobacillus_musae
7eb362fc655a36a75fc5d6e544b3ce35	0	0	0	0	0	0	0	0	0	0	0	8	0	0	0	0	0	0	d__Bacteria; p__Actinobacteriota; c__Actinobacteria; o__Propionibacteriales; f__Propionibacteriaceae; g__Propionibacterium; s__uncultured_bacterium
2974468f8bee52aa582834f71d799b0d	0	0	0	0	0	0	0	0	6	0	0	0	0	0	0	0	0	0	d__Bacteria; p__Firmicutes; c__Bacilli; o__Bacillales; f__Bacillaceae; g__Virgibacillus; s__Virgibacillus_sp.
0592dcb75e2dec9baa954fca26eb958d	0	158	0	0	0	0	166	0	12	0	0	0	0	0	0	0	0	0	d__Bacteria; p__Firmicutes; c__Bacilli; o__Lactobacillales; f__Leuconostocaceae; g__Leuconostoc; s__Leuconostoc_carnosum
a1278b850945b835659818bbca8308b8	0	0	0	0	0	0	0	0	0	0	0	7	0	0	0	0	0	0	d__Bacteria; p__Firmicutes; c__Negativicutes; o__Veillonellales-Selenomonadales; f__Selenomonadaceae; g__Selenomonas; s__uncultured_bacterium
9348d0fdcc80758911b80e6cb1aff64a	0	0	0	0	0	0	0	0	0	0	0	0	0	3	0	0	0	0	d__Bacteria; p__Firmicutes; c__Bacilli; o__Lactobacillales; f__Lactobacillaceae; g__Pediococcus; s__Pediococcus_parvulus
f78a37af5c6aab2056abab6363c3e164	0	0	0	0	0	0	0	0	0	0	0	0	0	0	0	8	0	0	d__Bacteria; p__Proteobacteria; c__Gammaproteobacteria; o__Enterobacterales; f__Yersiniaceae; g__Serratia; s__Serratia_myotis
a0c3d0c6919bd8aecb7458b78668dfeb	5	0	0	0	0	0	0	0	0	0	0	0	0	0	0	0	0	0	d__Bacteria; p__Bacteroidota; c__Bacteroidia; o__Bacteroidales; f__Bacteroidaceae; g__Bacteroides; s__uncultured_Bacteroides
0b8a644fcdad2fbd6f9d175bd461e5c7	0	0	0	0	0	0	0	0	0	0	0	13	0	0	0	0	0	0	d__Bacteria; p__Proteobacteria; c__Gammaproteobacteria; o__Pasteurellales; f__Pasteurellaceae; g__Aggregatibacter; s__Aggregatibacter_aphrophilus
87c1e2c1c08c64d1459652bf70e4d3f9	0	0	0	0	0	14	0	0	0	0	0	0	0	0	0	0	0	0	d__Bacteria; p__Proteobacteria; c__Gammaproteobacteria; o__Enterobacterales; f__Yersiniaceae; g__Serratia; s__Serratia_rubidaea
a177d692f548ef44abb9fef176752394	0	0	0	0	0	0	0	0	4	0	0	34	0	0	0	0	0	0	d__Bacteria; p__Firmicutes; c__Clostridia; o__Lachnospirales; f__Lachnospiraceae; g__Coprococcus; s__uncultured_bacterium
2d65c52f142dea077faddd7cd6a54213	0	0	0	0	0	0	0	0	0	0	0	0	0	0	5	0	0	0	d__Bacteria; p__Bacteroidota; c__Bacteroidia; o__Bacteroidales; f__Bacteroidaceae; g__Bacteroides; s__uncultured_organism
b072b25d300d1cfeb8a76e521ddaa8d1	0	37	0	0	0	0	0	0	0	0	0	0	0	0	0	0	0	0	d__Bacteria; p__Actinobacteriota; c__Actinobacteria; o__Micrococcales; f__Microbacteriaceae; g__Microbacterium; s__Microbacterium_hominis
d66736094d64f0ab1f3498ba55765c8f	13	22	0	0	0	0	5	0	0	0	0	15	0	0	0	0	0	0	d__Bacteria; p__Proteobacteria; c__Gammaproteobacteria; o__Oceanospirillales; f__Marinomonadaceae; g__Marinomonas; s__uncultured_bacterium
b134e17d86f69d556714be960f1865e0	0	0	0	0	0	0	0	0	22	0	0	0	0	0	0	0	0	0	d__Bacteria; p__Actinobacteriota; c__Actinobacteria; o__Micrococcales; f__Brevibacteriaceae; g__Brevibacterium; s__Brevibacterium_iodinum
2a40d8ba39b14a7c367e433f2e867949	0	0	0	0	132	0	0	0	0	0	0	0	0	0	0	68	0	0	d__Bacteria; p__Firmicutes; c__Bacilli; o__Lactobacillales; f__Leuconostocaceae; g__Leuconostoc; s__Leuconostoc_mesenteroides
71010d057b0b6facd417707267af1770	0	0	0	0	0	0	0	0	0	0	0	16	0	0	0	0	0	0	d__Bacteria; p__Actinobacteriota; c__Actinobacteria; o__Micrococcales; f__Dermabacteraceae; g__Brachybacterium; s__Brachybacterium_endophyticum
1316e47f4e48e96317a20047001491da	0	8	0	0	0	0	0	0	0	0	0	0	0	0	0	0	0	0	d__Bacteria; p__Bacteroidota; c__Bacteroidia; o__Bacteroidales; f__Dysgonomonadaceae; g__Dysgonomonas; s__Dysgonomonas_gadei
29a71a8ba9e9f154023c9dad27b00431	0	26	0	0	0	0	0	0	0	0	0	0	0	0	0	0	0	0	d__Bacteria; p__Firmicutes; c__Bacilli; o__Bacillales; f__Bacillaceae; g__Bacillus; s__Bacillus_licheniformis
fe77dba2e3fd306a7c817f256d7c287f	0	0	0	0	0	455	0	0	0	0	0	0	0	0	0	0	0	0	d__Bacteria; p__Proteobacteria; c__Gammaproteobacteria; o__Oceanospirillales; f__Halomonadaceae; g__Cobetia; s__Cobetia_amphilecti
e6b4a9e3c3ca4b73d1e06499711232a4	0	0	0	0	0	0	0	0	0	0	0	24	0	0	0	0	0	0	d__Bacteria; p__Actinobacteriota; c__Actinobacteria; o__Corynebacteriales; f__Corynebacteriaceae; g__Corynebacterium; s__uncultured_bacterium
6250d01224caed32e53f727dde3a3bf4	0	91	0	0	0	0	0	0	0	9	0	0	0	0	0	0	0	0	d__Bacteria; p__Proteobacteria; c__Gammaproteobacteria; o__Pseudomonadales; f__Pseudomonadaceae; g__Pseudomonas; s__Pseudomonas_sp.
a2c6bf9ce2383841cc18b307a611e0a0	14	0	0	0	0	0	0	0	0	0	0	0	0	0	0	0	0	0	d__Bacteria; p__Proteobacteria; c__Gammaproteobacteria; o__Enterobacterales; f__Yersiniaceae; g__Serratia; s__Serratia_grimesii
90f1a5e7b3ace46d0be38711651aab02	0	0	0	0	0	0	0	0	0	0	0	83	0	0	0	0	0	0	d__Bacteria; p__Bacteroidota; c__Bacteroidia; o__Flavobacteriales; f__Weeksellaceae; g__Cloacibacterium; s__Flavobacteriaceae_bacterium
37149dbfe5e74b48caae1ff7de844e19	0	0	0	0	0	0	0	0	0	0	0	41	0	0	0	0	0	0	d__Bacteria; p__Deinococcota; c__Deinococci; o__Deinococcales; f__Deinococcaceae; g__Deinococcus; s__uncultured_bacterium
ac1e1a82328afd347f83916ef12a9977	0	0	0	0	0	0	0	0	0	0	0	0	63	0	0	0	0	0	d__Bacteria; p__Firmicutes; c__Bacilli; o__Lactobacillales; f__Lactobacillaceae; g__Lactobacillus; s__Lactobacillus_rapi
968fb49718b8b2304dd8808ab576d9a9	0	0	0	0	0	0	0	0	25	0	0	0	0	0	0	0	0	0	d__Bacteria; p__Proteobacteria; c__Alphaproteobacteria; o__Rhodospirillales; f__uncultured; g__uncultured; s__uncultured_bacterium
453cdae1d4fd97f3778e78f234aa7dc7	0	0	0	0	0	0	0	0	59	0	0	0	0	0	0	0	0	0	d__Bacteria; p__Firmicutes; c__Bacilli; o__Lactobacillales; f__Carnobacteriaceae; g__Alloiococcus; s__uncultured_bacterium
f225e768a585838ff824826346be9252	0	0	0	0	0	0	0	0	8	0	0	10	0	0	0	0	0	0	d__Bacteria; p__Proteobacteria; c__Gammaproteobacteria; o__Burkholderiales; f__Neisseriaceae; g__Neisseria; s__uncultured_bacterium
bbff592c6638dd6f2eecddd9d317a4b5	0	0	0	0	0	0	0	0	0	0	0	10	0	0	0	0	0	0	d__Bacteria; p__Proteobacteria; c__Gammaproteobacteria; o__Xanthomonadales; f__Xanthomonadaceae; g__Pseudoxanthomonas; s__Pseudoxanthomonas_taiwanensis
84c95ec2c69bb3760f7a9c8384631956	0	0	0	0	0	0	0	0	2	0	0	0	0	0	0	0	0	0	d__Bacteria; p__Proteobacteria; c__Gammaproteobacteria; o__Pseudomonadales; f__Pseudomonadaceae; g__Pseudomonas; s__Pseudomonas_sp.
6ca28b1683abe63b34780f520d5d2ddb	0	49	0	0	0	0	0	0	0	0	0	0	0	0	0	0	0	0	d__Bacteria; p__Proteobacteria; c__Alphaproteobacteria; o__Rhizobiales; f__Beijerinckiaceae; g__Methylobacterium-Methylorubrum; s__Methylobacterium_radiotolerans
b497b2cdcdede635625ceb3cab644da8	0	0	0	0	0	0	0	0	22	0	0	0	0	0	0	0	0	0	d__Bacteria; p__Firmicutes; c__Bacilli; o__Bacillales; f__Bacillaceae; g__Anoxybacillus; s__Anoxybacillus_flavithermus
2f117b18cf0eefe9fdcc148980be942b	0	0	0	0	0	0	0	0	15	0	0	0	0	0	0	0	0	0	d__Bacteria; p__Bacteroidota; c__Bacteroidia; o__Flavobacteriales; f__Flavobacteriaceae; g__Capnocytophaga; s__Capnocytophaga_sputigena
c1d30abca15cf15a0ea0fc6bb819ecec	0	0	0	0	0	15	0	0	0	0	0	0	0	0	0	0	0	0	d__Bacteria; p__Proteobacteria; c__Gammaproteobacteria; o__Oceanospirillales; f__Halomonadaceae; g__Halomonas; s__Halomonas_zhanjiangensis
b039236768fe3e8ca875fdf104d37cf6	34	23	0	0	0	0	0	0	0	0	2	0	0	0	0	0	0	0	d__Bacteria; p__Bacteroidota; c__Bacteroidia; o__Flavobacteriales; f__Weeksellaceae; g__Chryseobacterium; s__Chryseobacterium_hispanicum
785145a8ae906b418882f050750cff9a	0	0	0	0	0	0	0	0	0	0	0	59	0	0	0	0	0	0	d__Bacteria; p__Firmicutes; c__Bacilli; o__Staphylococcales; f__Staphylococcaceae; g__Staphylococcus; s__Staphylococcus_caprae
9ae257795611cf9884e48bade433e0fa	0	6	0	0	0	0	0	0	0	0	0	0	0	0	0	0	0	0	d__Bacteria; p__Proteobacteria; c__Alphaproteobacteria; o__Rhizobiales; f__Stappiaceae; g__Pannonibacter; s__Pannonibacter_phragmitetus
6e6c74b875461179d24f1a56a9e4a473	0	0	0	0	0	0	0	0	0	0	0	10	0	0	0	0	0	0	d__Bacteria; p__Proteobacteria; c__Gammaproteobacteria; o__Xanthomonadales; f__Xanthomonadaceae; g__Luteimonas; s__Luteimonas_huabeiensis
d22597448997826f29083850c762dc85	0	0	0	0	0	0	0	0	0	0	0	6	0	0	0	0	0	0	d__Bacteria; p__Firmicutes; c__Clostridia; o__Oscillospirales; f__Ruminococcaceae; g__Ruminococcus; s__uncultured_bacterium
f2810380515847908d749f669f182f00	0	0	0	0	0	0	0	0	0	0	0	12	0	0	0	0	0	0	d__Bacteria; p__Proteobacteria; c__Gammaproteobacteria; o__Burkholderiales; f__Comamonadaceae; g__Tepidimonas; s__uncultured_Tepidimonas
eefdfc7d079d077b36d0264963dc9409	0	0	0	0	4948	40	48	39	0	54	0	0	4	0	0	2529	153	142	d__Bacteria; p__Firmicutes; c__Bacilli; o__Lactobacillales; f__Leuconostocaceae; g__Leuconostoc; s__Leuconostoc_mesenteroides
e0575dc444f4693769a7e9cb8bee10c2	0	0	0	0	0	0	0	0	8	0	0	0	0	0	0	0	0	0	d__Bacteria; p__Proteobacteria; c__Alphaproteobacteria; o__Rhodobacterales; f__Rhodobacteraceae; g__Tabrizicola; s__uncultured_bacterium
101358236273709cfbeaf3072efde593	0	0	0	0	0	0	0	0	28	0	0	79	0	0	0	0	0	0	d__Bacteria; p__Proteobacteria; c__Gammaproteobacteria; o__Burkholderiales; f__Comamonadaceae; g__Schlegelella; s__uncultured_bacterium
18aa938762e87745dd2542d16c37bf26	0	0	0	0	0	0	0	0	8	0	0	0	0	0	0	0	0	0	d__Bacteria; p__Proteobacteria; c__Gammaproteobacteria; o__Pseudomonadales; f__Moraxellaceae; g__Acinetobacter; s__Acinetobacter_baumannii
609a5a2ece4b63910f6edb5d3d8027a0	0	0	0	0	17	10	0	12	626	0	0	1125	0	0	156	28	0	0	d__Bacteria; p__Proteobacteria; c__Gammaproteobacteria; o__Pseudomonadales; f__Pseudomonadaceae; g__Pseudomonas; s__Pseudomonas_putida
5710002191525b06ba94a277e01b181a	0	0	0	0	0	0	0	21	0	0	0	0	0	0	0	0	0	0	d__Bacteria; p__Actinobacteriota; c__Actinobacteria; o__Corynebacteriales; f__Corynebacteriaceae; g__Corynebacterium; s__Corynebacterium_sp.
aa890d95a7c3061e6e2429cee979ca75	0	89	0	0	0	0	0	0	0	0	0	0	0	0	0	0	0	0	d__Bacteria; p__Proteobacteria; c__Alphaproteobacteria; o__Acetobacterales; f__Acetobacteraceae; g__Craurococcus-Caldovatus; s__uncultured_proteobacterium
8aaaba5d0c2ba5bebf028fa67109b933	0	0	0	0	0	0	0	0	34	0	0	0	0	0	0	0	0	0	d__Bacteria; p__Bacteroidota; c__Bacteroidia; o__Flavobacteriales; f__Flavobacteriaceae; g__Flavobacterium; s__Flavobacterium_sp.
52dd8e83f7db6707df3c4b2505d0850d	0	0	0	0	0	0	0	0	17	0	0	0	0	0	0	0	0	0	d__Bacteria; p__Proteobacteria; c__Gammaproteobacteria; o__Burkholderiales; f__Neisseriaceae; g__Neisseria; s__uncultured_Neisseria
7a3eaf6705f44e8f2685c4c30a4c611b	0	44	0	0	0	0	0	0	0	0	0	0	0	0	0	0	0	0	d__Bacteria; p__Proteobacteria; c__Gammaproteobacteria; o__Burkholderiales; f__Burkholderiaceae; g__Limnobacter; s__uncultured_bacterium
ad15820f224e909f16ef465600e165f4	0	0	0	0	0	0	0	0	0	0	0	0	0	0	0	0	3	0	d__Bacteria; p__Firmicutes; c__Bacilli; o__Lactobacillales; f__Lactobacillaceae; g__Lactobacillus; s__Lactobacillus_paucivorans
903785788ab7ad6205468c6d623a44e5	0	15	0	0	0	0	0	0	0	0	0	0	0	0	0	0	0	0	d__Bacteria; p__Proteobacteria; c__Alphaproteobacteria; o__Rhodobacterales; f__Rhodobacteraceae; g__Paracoccus; s__Paracoccus_rhizosphaerae
98094c07dcbe0e75cdde4f349e8d9d10	0	0	0	0	0	0	0	0	13	0	0	0	0	0	0	0	0	0	d__Bacteria; p__Proteobacteria; c__Alphaproteobacteria; o__Micavibrionales; f__uncultured; g__uncultured; s__uncultured_bacterium
afc877785f81f789cb422ae220843d39	0	0	0	0	0	0	0	0	0	0	0	106	0	9	0	0	0	0	d__Bacteria; p__Firmicutes; c__Bacilli; o__Lactobacillales; f__Streptococcaceae; g__Streptococcus; s__Streptococcus_sp.
95053ed86f18dce3008165583466705e	0	18	0	0	0	0	0	0	0	0	0	0	0	0	0	0	0	0	d__Bacteria; p__Actinobacteriota; c__Acidimicrobiia; o__Microtrichales; f__Ilumatobacteraceae; g__CL500-29_marine_group; s__uncultured_bacterium
4a735fad94d6cf1be9bb560c3d18d127	18	0	0	0	0	0	0	0	0	0	0	0	0	0	0	0	0	0	d__Bacteria; p__Bacteroidota; c__Bacteroidia; o__Chitinophagales; f__Chitinophagaceae; g__Cnuella; s__Flavisolibacter_ginsengisoli
8f3e94ba5e5872aca40d355dd87adbfb	0	0	0	0	0	0	0	0	0	0	0	0	0	15	0	0	0	0	d__Bacteria; p__Firmicutes; c__Bacilli; o__Lactobacillales; f__Lactobacillaceae; g__Lactobacillus; s__Lactobacillus_paucivorans
82a6384a359b1ab63f6171d709a1bb86	12	0	0	0	0	0	0	0	0	0	0	0	0	0	0	0	0	0	d__Bacteria; p__Proteobacteria; c__Alphaproteobacteria; o__Sphingomonadales; f__Sphingomonadaceae; g__Sandaracinobacter; s__bacterium
bda4fced31297ad4de2a217fea3169a4	0	10	0	0	0	0	0	0	0	0	0	0	0	0	0	0	0	0	d__Bacteria; p__Proteobacteria; c__Gammaproteobacteria; o__Burkholderiales; f__Comamonadaceae; g__Comamonas; s__Comamonas_aquatica
ae2c8ef6908be25cb36220d96321df8d	13	34	0	0	0	0	0	0	0	0	0	16	0	0	0	0	0	0	d__Bacteria; p__Actinobacteriota; c__Actinobacteria; o__Corynebacteriales; f__Nocardiaceae; g__Millisia; s__Millisia_brevis
0af4dbd1c60f614d24195a0617ec5367	0	11	0	0	0	0	0	0	0	0	0	0	0	0	0	0	0	0	d__Bacteria; p__Proteobacteria; c__Gammaproteobacteria; o__Enterobacterales; f__Erwiniaceae; g__Pantoea; s__Pantoea_sp.
3300093a7677e1c4e230dbd305518074	0	0	0	0	0	0	0	0	31	0	0	0	0	0	0	0	0	0	d__Bacteria; p__Firmicutes; c__Negativicutes; o__Veillonellales-Selenomonadales; f__Veillonellaceae; g__Veillonella; s__uncultured_bacterium
6c06eb357ebcbf5460e5ace5a24f198e	0	0	0	0	0	0	0	0	164	0	0	107	0	0	0	0	0	0	d__Bacteria; p__Proteobacteria; c__Gammaproteobacteria; o__Burkholderiales; f__Comamonadaceae; g__Comamonas; s__Comamonas_sp.
b1f4e7203e7787db87ac40dad1b743ff	0	13	0	0	0	0	0	0	0	0	0	0	0	0	0	0	0	0	d__Bacteria; p__Bacteroidota; c__Bacteroidia; o__Flavobacteriales; f__Flavobacteriaceae; g__Flavobacterium; s__uncultured_bacterium
c4a7951538c862f270f3133e123715ad	0	0	0	0	0	0	0	0	0	0	0	10	0	0	0	0	0	0	d__Bacteria; p__Actinobacteriota; c__Actinobacteria; o__Propionibacteriales; f__Nocardioidaceae; g__Nocardioides; s__Nocardioides_sp.
e1545ae80dcc8eb4b41dcf98a1a80cb0	0	17	0	0	0	0	0	0	0	0	0	0	0	0	0	0	0	0	d__Bacteria; p__Deinococcota; c__Deinococci; o__Thermales; f__Thermaceae; g__Meiothermus; s__Meiothermus_silvanus
5df7d71ac881ff64142251fd0648d36b	0	0	0	0	0	0	0	0	13	0	0	0	0	0	9	0	0	0	d__Bacteria; p__Bacteroidota; c__Bacteroidia; o__Bacteroidales; f__Bacteroidaceae; g__Bacteroides; s__Bacteroides_ovatus
5ee24dd2c63c8526b88f44a2d0604366	0	0	0	0	0	0	0	0	0	0	0	18	0	0	0	0	0	0	d__Bacteria; p__Firmicutes; c__Bacilli; o__Lactobacillales; f__Lactobacillaceae; g__Lactobacillus; s__uncultured_bacterium
db0bcf65f6c0fbc9c3cb3f46e15eeb08	0	0	0	0	0	117	0	0	27	0	0	0	0	0	32	11	0	13	d__Bacteria; p__Proteobacteria; c__Gammaproteobacteria; o__Pseudomonadales; f__Pseudomonadaceae; g__Pseudomonas; s__Pseudomonas_granadensis
aad97b0f1c01d4ee50ddc405b4fa0f4e	0	0	0	0	0	0	0	0	0	0	0	15	0	0	0	0	0	0	d__Bacteria; p__Actinobacteriota; c__Actinobacteria; o__Frankiales; f__uncultured; g__uncultured; s__uncultured_bacterium
a1963c5d370923469194572b19c379f6	0	6	0	0	0	0	0	0	0	0	0	0	0	0	0	0	0	0	d__Bacteria; p__Firmicutes; c__Bacilli; o__Brevibacillales; f__Brevibacillaceae; g__Brevibacillus; s__Brevibacillus_sp.
dca824570623a5eaa67cd12f47ca6b44	0	28	0	0	0	0	0	0	0	0	0	0	0	0	0	0	0	0	d__Bacteria; p__Proteobacteria; c__Gammaproteobacteria; o__Enterobacterales; f__Enterobacteriaceae; g__Raoultella; s__Raoultella_planticola
b9ec791edff1aa852d5aca09e49073e0	0	0	0	0	0	0	0	0	0	0	0	0	0	0	0	0	0	501	d__Bacteria; p__Proteobacteria; c__Gammaproteobacteria; o__Enterobacterales; f__Hafniaceae; g__Hafnia-Obesumbacterium; s__Hafnia_alvei
d41a5c6e3a59778a8981bdf6d0b85db2	0	0	0	0	0	0	0	8	0	0	0	0	0	0	0	0	0	0	d__Bacteria; p__Proteobacteria; c__Gammaproteobacteria; o__Oceanospirillales; f__Halomonadaceae; g__Salinicola; s__Halomonas_sp.
6f806a8a2cc49238730ef22f567cee29	0	0	0	0	0	0	0	0	4	0	0	0	0	0	0	0	0	0	d__Bacteria; p__Planctomycetota; c__Pla4_lineage; o__Pla4_lineage; f__Pla4_lineage; g__Pla4_lineage; s__uncultured_bacterium
f029cc63eb08bb5cc30466cd4bf537dd	0	0	0	0	0	0	0	0	24	0	0	0	0	0	5	0	0	0	d__Bacteria; p__NB1-j; c__NB1-j; o__NB1-j; f__NB1-j; g__NB1-j; s__uncultured_Desulfuromonadales
0531aca0240dcbbfbcb4282309d64be3	3	0	0	0	0	0	0	0	0	0	0	0	0	0	0	0	0	0	d__Bacteria; p__Proteobacteria; c__Alphaproteobacteria; o__Rhizobiales; f__Beijerinckiaceae; g__Methylobacterium-Methylorubrum; s__Methylorubrum_extorquens
80d583d55cd0a7561b661a2a0c12d40f	55	182	0	0	0	0	0	0	0	0	0	0	0	0	0	0	0	0	d__Bacteria; p__Proteobacteria; c__Alphaproteobacteria; o__Rhizobiales; f__Rhizobiaceae; g__Allorhizobium-Neorhizobium-Pararhizobium-Rhizobium; s__uncultured_Rhizobium
144b1e4b68a98afa9b1f024ae7e2b684	0	0	0	0	0	0	0	0	0	0	0	350	0	0	0	0	0	0	d__Bacteria; p__Proteobacteria; c__Alphaproteobacteria; o__Sphingomonadales; f__Sphingomonadaceae; g__Erythrobacter; s__Erythrobacter_sp.
8d24bacb806a72b985e7c97fdb0b393f	0	16	0	0	0	0	0	0	0	0	0	0	0	0	0	0	0	0	d__Bacteria; p__Actinobacteriota; c__Actinobacteria; o__Micrococcales; f__Microbacteriaceae; g__Microbacterium; s__Microbacterium_sp.
0f53d58a609963708c416541369555e0	0	0	0	0	0	0	0	0	0	0	0	14	0	0	0	0	0	0	d__Bacteria; p__Proteobacteria; c__Gammaproteobacteria; o__Xanthomonadales; f__Xanthomonadaceae; g__Stenotrophomonas; s__Stenotrophomonas_maltophilia
eafbf5706309a05f31f62b95f8fdffaa	0	0	0	0	0	0	0	0	0	0	0	50	0	0	0	0	0	0	d__Bacteria; p__Proteobacteria; c__Gammaproteobacteria; o__Enterobacterales; f__Enterobacteriaceae; g__Escherichia-Shigella; s__Escherichia_coli
9fa057d0559b81534335d578bd756a49	12	0	0	0	0	0	0	0	0	0	0	0	0	0	0	0	0	0	d__Bacteria; p__Proteobacteria; c__Gammaproteobacteria; o__Burkholderiales; f__Comamonadaceae; g__Methylibium; s__Methylibium_petroleiphilum
a841c0cc16bb20c553d17ba3925b3e63	0	108	0	0	0	0	0	0	0	0	0	0	0	0	0	0	0	0	d__Bacteria; p__Proteobacteria; c__Alphaproteobacteria; o__Sphingomonadales; f__Sphingomonadaceae; g__Sphingomonas; s__Sphingomonas_sp.
c726cbf88da2f355fdce3e6e6eaec6af	5	0	0	0	0	0	0	0	0	0	0	0	0	0	0	0	0	0	d__Bacteria; p__Actinobacteriota; c__Actinobacteria; o__Propionibacteriales; f__Nocardioidaceae; g__Nocardioides; s__Nocardioides_sp.
9f8ffc385fa8cefabaec7ed76414bcdf	0	0	0	0	0	0	0	0	0	0	0	12	0	0	0	0	0	0	d__Bacteria; p__Firmicutes; c__Clostridia; o__Peptostreptococcales-Tissierellales; f__Anaerovoracaceae; g__[Eubacterium]_brachy_group; s__uncultured_bacterium
b9a32d2621978337746dcfe3174c41ff	74	0	706	0	0	0	0	840	0	0	327	0	62	1296	57	0	0	0	d__Bacteria; p__Firmicutes; c__Bacilli; o__Lactobacillales; f__Lactobacillaceae; g__Lactobacillus; s__Lactobacillus_buchneri
50d387b8cc1884aede8b05ddf458d730	0	28	0	0	0	0	0	0	0	0	0	0	0	0	0	0	0	0	d__Bacteria; p__Planctomycetota; c__Planctomycetes; o__Pirellulales; f__Pirellulaceae; g__Rhodopirellula; s__metagenome
d5e4ca8a25f2085f6f1e1ce1142dfe15	59	0	49	0	0	0	0	0	0	0	0	0	0	0	0	0	0	0	d__Bacteria; p__Firmicutes; c__Bacilli; o__Lactobacillales; f__Lactobacillaceae; g__Pediococcus; s__Pediococcus_ethanolidurans
7627c4620d3588cb3c57128b98d84c29	0	0	0	0	0	8	0	0	0	0	0	0	0	0	0	0	0	0	d__Bacteria; p__Campilobacterota; c__Campylobacteria; o__Campylobacterales; f__Arcobacteraceae; g__Pseudarcobacter; s__uncultured_bacterium
9b42c818fdaaff7c70195cb8d9d98af2	0	22	0	0	0	0	0	0	0	0	0	0	0	0	0	0	0	0	d__Bacteria; p__Proteobacteria; c__Alphaproteobacteria; o__Azospirillales; f__Azospirillaceae; g__Skermanella; s__uncultured_Skermanella
1f9d039f91bc68249ac6c55f3643447b	0	22	0	0	0	0	0	0	0	0	0	0	0	0	0	0	0	0	d__Bacteria; p__Proteobacteria; c__Gammaproteobacteria; o__Pseudomonadales; f__Pseudomonadaceae; g__Pseudomonas; s__Pseudomonas_balearica
20b550ec1decfd1820f3d39ddbba7e98	0	0	0	0	0	0	0	0	906	0	0	375	0	5	15	0	0	0	d__Bacteria; p__Bacteroidota; c__Bacteroidia; o__Flavobacteriales; f__Weeksellaceae; g__Weeksella; s__Weeksella_sp.
9197a3925d61059683d27de7a6fc9ce3	0	0	0	0	0	0	0	0	0	0	0	46	0	0	0	0	0	0	d__Bacteria; p__Firmicutes; c__Clostridia; o__Oscillospirales; f__Ruminococcaceae; g__Faecalibacterium; s__uncultured_bacterium
e0d36da6bfe91f4f38626c7a80a85b9a	0	8	0	0	0	0	0	0	0	0	0	0	0	0	0	0	0	0	d__Bacteria; p__Proteobacteria; c__Alphaproteobacteria; o__Rhodobacterales; f__Rhodobacteraceae; g__Yangia; s__Yangia_sp.
d28acdbd721262cf1707eb3e4f7f528c	0	82	0	0	0	0	0	0	0	0	0	0	0	0	0	0	0	0	d__Bacteria; p__Proteobacteria; c__Alphaproteobacteria; o__Sphingomonadales; f__Sphingomonadaceae; g__Novosphingobium; s__Novosphingobium_sp.
94da12bc061d42984627386e07917ec7	0	0	0	0	0	0	0	0	0	0	0	0	0	0	40	0	0	0	d__Bacteria; p__Firmicutes; c__Bacilli; o__Lactobacillales; f__Streptococcaceae; g__Streptococcus; s__Streptococcus_salivarius
7199ebdb89c1fecdc3de4b3fc8dc485b	0	0	0	0	0	0	0	0	0	0	0	0	5	0	0	0	0	0	d__Bacteria; p__Firmicutes; c__Bacilli; o__Lactobacillales; f__Lactobacillaceae; g__Lactobacillus; s__Lactobacillus_camelliae
083595a2adc6b9cbfae658f494724533	0	0	0	0	0	0	0	0	16	0	0	0	0	0	0	0	0	0	d__Bacteria; p__Proteobacteria; c__Gammaproteobacteria; o__Burkholderiales; f__Comamonadaceae; g__Aquabacterium; s__Aquabacterium_citratiphilum
03873ac5928d53f77652f6af230dd28d	0	27	0	0	0	0	0	0	0	0	0	0	0	0	0	0	0	0	d__Bacteria; p__Actinobacteriota; c__Actinobacteria; o__Micrococcales; f__Microbacteriaceae; g__Pseudoclavibacter; s__Pseudoclavibacter_terrae
5d589f1d1efdeadbafde54c780826e0a	39	56	0	0	0	0	0	0	0	0	0	15	0	0	0	0	0	0	d__Bacteria; p__Proteobacteria; c__Alphaproteobacteria; o__Rhizobiales; f__Xanthobacteraceae; g__Bradyrhizobium; s__Bradyrhizobium_sp.
ac9a85b031974ec718755660627f12a0	0	12	0	0	0	0	0	0	0	0	0	0	0	0	0	0	0	0	d__Bacteria; p__Proteobacteria; c__Gammaproteobacteria; o__Burkholderiales; f__Oxalobacteraceae; g__Oxalobacter; s__uncultured_bacterium
ac959be983941eacf9b76f62877fb8d4	0	49	0	0	0	0	0	0	0	0	0	0	0	0	0	0	0	0	d__Bacteria; p__Proteobacteria; c__Gammaproteobacteria; o__Alteromonadales; f__Shewanellaceae; g__Shewanella; s__Shewanella_dokdonensis
ab85b6cdc09eab87ee64a528596fe26a	16	93	0	38	38	15	22	19	78	0	0	287	0	0	188	13	0	1500	d__Bacteria; p__Firmicutes; c__Bacilli; o__Lactobacillales; f__Streptococcaceae; g__Lactococcus; s__Lactococcus_lactis
1aa220079301cc37b3e1589353f9f8e0	0	0	0	0	0	0	0	0	8	0	0	0	0	0	0	0	0	0	d__Bacteria; p__Firmicutes; c__Clostridia; o__Clostridia_UCG-014; f__Clostridia_UCG-014; g__Clostridia_UCG-014; s__uncultured_bacterium
6cd424b3e5a170afc05dd36cadadc78d	0	20	0	0	0	0	0	0	0	0	0	0	0	0	0	0	0	0	d__Bacteria; p__Proteobacteria; c__Gammaproteobacteria; o__Burkholderiales; f__Oxalobacteraceae; g__Noviherbaspirillum; s__uncultured_bacterium
710bf6a2b26d13081455c00ea89f8c1f	5	0	0	0	0	0	0	0	0	0	0	0	0	0	0	0	0	0	d__Bacteria; p__Firmicutes; c__Clostridia; o__Oscillospirales; f__Ruminococcaceae; g__[Eubacterium]_siraeum_group; s__uncultured_bacterium
ad209260163347661447680cd625dfcf	0	0	0	0	0	15	0	32	0	0	0	0	0	0	0	0	0	0	d__Bacteria; p__Proteobacteria; c__Gammaproteobacteria; o__Enterobacterales; f__Enterobacteriaceae; g__Kosakonia; s__Kosakonia_cowanii
a8883eea571c06038d03134c837c5b2f	24	61	0	0	0	0	0	0	22	0	0	0	0	0	0	0	0	0	d__Bacteria; p__Proteobacteria; c__Alphaproteobacteria; o__Rhodobacterales; f__Rhodobacteraceae; g__Amaricoccus; s__Amaricoccus_tamworthensis
8d6b9fef84a2a61952a9e68eac94034c	0	0	0	0	0	35	0	0	0	0	0	0	0	0	0	0	0	0	d__Bacteria; p__Proteobacteria; c__Gammaproteobacteria; o__Oceanospirillales; f__Halomonadaceae; g__Kushneria; s__Kushneria_endophytica
92e2f5ed1041402df53514b8169eaca8	0	0	66	0	0	0	0	0	0	0	0	0	0	0	0	0	0	0	d__Bacteria; p__Firmicutes; c__Bacilli; o__Lactobacillales; f__Lactobacillaceae; g__Pediococcus; s__Pediococcus_ethanolidurans
98608173ae7cbdec42227f2a6a163076	0	22	0	0	0	0	0	0	0	0	0	0	0	0	0	0	0	0	d__Bacteria; p__Bacteroidota; c__Bacteroidia; o__Cytophagales; f__Cyclobacteriaceae; g__Algoriphagus; s__uncultured_bacterium
48ba8ba375ed5b7d7cf8e249a676a5b9	0	0	0	0	0	0	0	0	12	0	0	17	0	0	0	0	0	0	d__Bacteria; p__Proteobacteria; c__Gammaproteobacteria; o__Enterobacterales; f__Erwiniaceae; g__Pantoea; s__Pantoea_dispersa
c333aca7194730f030b19c7ec0193e4b	0	40	0	0	0	0	0	0	0	0	0	0	0	0	0	0	0	0	d__Bacteria; p__Proteobacteria; c__Gammaproteobacteria; o__Xanthomonadales; f__Xanthomonadaceae; g__Stenotrophomonas; s__Stenotrophomonas_sp.
5473afe1f50ab0f10c9953262b0e0929	0	0	0	0	0	34	0	0	0	0	0	0	0	0	0	0	0	0	d__Bacteria; p__Proteobacteria; c__Gammaproteobacteria; o__Pseudomonadales; f__Pseudomonadaceae; g__Pseudomonas; s__Pseudomonas_brenneri
8a0f17f74044f7014ecb0d21f267b7eb	15	0	0	0	0	0	0	0	0	0	0	0	0	0	0	0	0	0	d__Bacteria; p__Proteobacteria; c__Gammaproteobacteria; o__Burkholderiales; f__Comamonadaceae; g__Comamonas; s__Comamonas_sp.
b1c318e55d032e9520485347b07a8fcc	0	21	0	0	0	0	0	0	0	0	0	0	0	0	0	0	0	0	d__Bacteria; p__Bacteroidota; c__Bacteroidia; o__Flavobacteriales; f__Flavobacteriaceae; g__Myroides; s__Myroides_odoratus
809e96966b7239bb39aa2cc5824d4f70	91	151	0	0	0	0	0	0	54	0	0	136	0	0	0	0	0	0	d__Bacteria; p__Actinobacteriota; c__Actinobacteria; o__Micrococcales; f__Micrococcaceae; g__Kocuria; s__Kocuria_rhizophila
1704d081f1ace69afffea9648fc784aa	0	0	0	0	0	0	0	0	0	0	0	35	0	0	0	0	0	0	d__Bacteria; p__Firmicutes; c__Clostridia; o__Lachnospirales; f__Lachnospiraceae; g__Blautia; s__uncultured_bacterium
006545a9004778a395bd5c6b904a2ab9	0	0	0	0	0	0	0	0	0	0	0	6	0	0	0	0	0	0	d__Bacteria; p__Proteobacteria; c__Alphaproteobacteria; o__Reyranellales; f__Reyranellaceae; g__Reyranella; s__uncultured_bacterium
f1e8a264ad2071172e3d2dddb9871c6f	0	0	0	0	0	0	0	0	9	0	0	0	0	0	0	0	0	0	d__Bacteria; p__Actinobacteriota; c__Coriobacteriia; o__Coriobacteriales; f__Eggerthellaceae; g__Slackia; s__uncultured_bacterium
32cc1ef6865e43791008437750ca81e0	0	0	0	0	0	0	0	0	37	0	0	0	0	0	0	0	0	0	d__Bacteria; p__Bacteroidota; c__Bacteroidia; o__Bacteroidales; f__Rikenellaceae; g__Alistipes; s__uncultured_bacterium
a60bb3c8d0d2966cd2e7e981449bff64	0	0	0	0	0	0	0	0	38	0	0	21	0	0	0	0	0	0	d__Bacteria; p__Proteobacteria; c__Gammaproteobacteria; o__Burkholderiales; f__Comamonadaceae; g__Acidovorax; s__uncultured_bacterium
8410760daa7fdc01de6052e258eade28	0	0	0	0	3	0	0	0	0	0	0	0	0	0	0	0	0	0	d__Bacteria; p__Firmicutes; c__Clostridia; o__Oscillospirales; f__Ruminococcaceae; g__Ruminococcus; s__uncultured_bacterium
852c8f0ab32d44726935fbd29b6530a6	0	0	0	0	0	0	0	0	0	0	0	42	0	0	0	0	0	0	d__Bacteria; p__Bacteroidota; c__Bacteroidia; o__Bacteroidales; f__Prevotellaceae; g__Alloprevotella; s__uncultured_bacterium
0a1605b01b2501d0c5d1ccbdd35542c3	0	0	0	0	0	0	0	0	0	0	0	34	0	0	0	0	0	0	d__Bacteria; p__Proteobacteria; c__Alphaproteobacteria; o__Rhizobiales; f__Beijerinckiaceae; g__Methylobacterium-Methylorubrum; s__Methylobacterium_platani
f1599f5b07c5ae1654166cc35697d6c3	2	0	0	0	0	0	0	0	0	0	0	0	0	0	0	0	0	0	d__Bacteria; p__Proteobacteria; c__Gammaproteobacteria; o__Pseudomonadales; f__Pseudomonadaceae; g__Pseudomonas; s__Pseudomonas_sp.
78620be54c6d1568630e69bae5585ffc	0	0	0	0	0	0	0	0	0	0	0	0	0	0	0	2	0	0	d__Bacteria; p__Bacteroidota; c__Bacteroidia; o__Chitinophagales; f__uncultured; g__uncultured; s__uncultured_bacterium
0fc6078a5b34d7281bdfe9c9288d4e86	0	0	17	0	0	0	0	0	0	0	0	0	0	0	177	0	0	0	d__Bacteria; p__Proteobacteria; c__Gammaproteobacteria; o__Oceanospirillales; f__Halomonadaceae; g__Salinicola; s__Halomonas_sp.
6e98c5390685ffd563be38ec0eca77dc	120	65	300	18	16	23	329	831	0	1049	222	0	835	338	0	0	39	0	d__Bacteria; p__Firmicutes; c__Bacilli; o__Lactobacillales; f__Lactobacillaceae; g__Pediococcus; s__Pediococcus_parvulus
0c5f39092a29c8efed9be07d1e8bc522	0	0	0	0	6	0	0	0	0	0	0	0	0	0	0	6	0	0	d__Bacteria; p__Firmicutes; c__Bacilli; o__Lactobacillales; f__Lactobacillaceae; g__Lactobacillus; s__uncultured_bacterium
70bee0ce6940dd21877f1e616dec4a3d	0	0	0	0	0	0	0	11	22	0	0	0	0	0	0	0	0	0	d__Bacteria; p__Firmicutes; c__Bacilli; o__Staphylococcales; f__Staphylococcaceae; g__Staphylococcus; s__Staphylococcus_equorum
45e32fd479684ac134d94e41035c2321	0	14	0	0	0	0	0	0	0	0	0	0	0	0	0	0	0	0	d__Bacteria; p__Proteobacteria; c__Gammaproteobacteria; o__Pseudomonadales; f__Moraxellaceae; g__Acinetobacter; s__Acinetobacter_calcoaceticus
0ec149224ba838853c511c2934f282f7	0	0	0	0	0	0	0	0	78	0	0	69	0	0	0	0	0	0	d__Bacteria; p__Proteobacteria; c__Alphaproteobacteria; o__Rhizobiales; f__Beijerinckiaceae; g__Bosea; s__Bosea_sp.
62c410933d8be5d401615e4d9ee13b37	0	0	0	0	0	0	0	0	4	0	0	0	0	0	0	0	0	0	d__Bacteria; p__Proteobacteria; c__Gammaproteobacteria; o__Burkholderiales; f__Comamonadaceae; g__Alicycliphilus; s__Melaminivora_alkalimesophila
49b7e93839608f38e77f8fad8f97d605	0	0	0	0	0	0	0	0	22	0	0	0	0	0	0	0	0	0	d__Bacteria; p__Firmicutes; c__Bacilli; o__Lactobacillales; f__Streptococcaceae; g__Streptococcus; s__Streptococcus_parasanguinis
ae309498df11c919d29a20d664da57cf	0	14	0	0	0	0	0	0	0	0	0	0	0	0	0	0	0	0	d__Bacteria; p__Firmicutes; c__Clostridia; o__Oscillospirales; f__Ruminococcaceae; g__Anaerotruncus; s__uncultured_compost
8018cf7f9d716a9b384560dc1a6eb592	0	0	0	0	0	0	0	0	0	0	0	10	0	0	0	0	0	0	d__Bacteria; p__Firmicutes; c__Clostridia; o__Lachnospirales; f__Lachnospiraceae; g__Lachnoanaerobaculum; s__uncultured_bacterium
81d9c4c814d1acd9aa0f29b2195fb104	0	0	0	0	0	0	0	0	0	0	0	0	0	0	2	0	0	0	d__Bacteria; p__Proteobacteria; c__Alphaproteobacteria; o__Rhodobacterales; f__Rhodobacteraceae; g__Paracoccus; s__Paracoccus_solventivorans
32eb2144af14a5ec124828f6a46b4be2	0	0	0	0	0	0	0	0	19	0	0	0	0	0	0	0	0	0	d__Bacteria; p__Firmicutes; c__Clostridia; o__Clostridiales; f__Clostridiaceae; g__Clostridium_sensu_stricto_1; s__uncultured_bacterium
a710a4d15f985ddd43709db0967d1841	0	0	0	0	0	0	0	0	0	161	0	0	0	0	0	0	0	0	d__Bacteria; p__Firmicutes; c__Bacilli; o__Lactobacillales; f__Lactobacillaceae; g__Lactobacillus; s__uncultured_Lactobacillus
640938606bdde26ee1bc5f0be1570fe8	6	43	0	0	0	0	0	0	5	0	0	0	0	0	0	0	0	0	d__Bacteria; p__Bacteroidota; c__Bacteroidia; o__Chitinophagales; f__Chitinophagaceae; g__Sediminibacterium; s__uncultured_bacterium
7040ee31fedaa5099b2101dbed3fc373	0	0	0	0	0	0	0	0	17	0	0	0	0	0	0	0	0	0	d__Bacteria; p__Proteobacteria; c__Alphaproteobacteria; o__Rhodospirillales; f__uncultured; g__uncultured; s__uncultured_bacterium
0c4e1f83da8edb79664653d08f4601f2	0	8	0	0	0	0	0	0	0	0	0	0	0	0	0	0	0	0	d__Bacteria; p__Bacteroidota; c__Bacteroidia; o__Flavobacteriales; f__Weeksellaceae; g__Chryseobacterium; s__Chryseobacterium_aquifrigidense
c4d6a0123d2802030d4a6006c8425610	10	0	0	0	0	0	0	0	0	0	0	0	0	0	0	0	0	0	d__Bacteria; p__Firmicutes; c__Bacilli; o__Bacillales; f__Bacillaceae; g__Oceanobacillus; s__Oceanobacillus_chironomi
5f4a61b2b956ad99cf6960108d920c62	24	77	0	0	0	0	0	0	0	0	0	0	0	0	0	0	0	0	d__Bacteria; p__Proteobacteria; c__Alphaproteobacteria; o__Rhodobacterales; f__Rhodobacteraceae; g__uncultured; s__uncultured_bacterium
a169a61504a97422d860c3459917f2b2	0	0	0	0	0	0	0	0	0	0	0	76	0	0	0	0	0	0	d__Bacteria; p__Bacteroidota; c__Bacteroidia; o__Bacteroidales; f__Prevotellaceae; g__Prevotella; s__uncultured_bacterium
f74f04ed632acabde78bd3cc0ca87728	0	0	0	0	0	77	0	0	0	0	0	0	0	0	0	0	0	0	d__Bacteria; p__Proteobacteria; c__Gammaproteobacteria; o__Enterobacterales; f__Enterobacteriaceae; g__Klebsiella; s__bacterium_spb30B3-5
91866cacf11f9bb668b2cdd660240931	0	3	0	0	0	0	0	0	0	0	0	0	0	0	0	0	0	0	d__Bacteria; p__Bacteroidota; c__Bacteroidia; o__Bacteroidales; f__Barnesiellaceae; g__Coprobacter; s__Coprobacter_fastidiosus
5f0522cde519ecad5988ffac894a1af8	0	153	0	0	0	0	0	0	0	0	0	0	0	0	0	0	0	0	d__Bacteria; p__Firmicutes; c__Bacilli; o__Staphylococcales; f__Staphylococcaceae; g__Staphylococcus; s__Staphylococcus_sp.
d588e9e21d58fca10d36920008f9e2ad	3	0	0	0	0	0	0	0	0	0	0	0	0	0	0	0	0	0	d__Bacteria; p__Actinobacteriota; c__Actinobacteria; o__Corynebacteriales; f__Corynebacteriaceae; g__Corynebacterium; s__Corynebacterium_sp.
1d437db13409d892b1fb8e1435fe3b56	64	47	0	0	0	0	0	0	14	0	0	0	0	0	0	0	0	0	d__Bacteria; p__Proteobacteria; c__Alphaproteobacteria; o__Rhizobiales; f__Rhizobiaceae; g__Allorhizobium-Neorhizobium-Pararhizobium-Rhizobium; s__Agrobacterium_radiobacter
3c34677dce46102293861e8ae4901889	0	43	0	0	0	0	0	0	0	0	0	0	0	0	0	0	0	0	d__Bacteria; p__Actinobacteriota; c__Actinobacteria; o__Frankiales; f__uncultured; g__uncultured; s__Actinomycetales_bacterium
6dc11ea5ccae86f437822e75a8cc2868	0	0	0	0	0	0	0	0	0	0	0	8	0	0	0	0	0	0	d__Bacteria; p__Bacteroidota; c__Bacteroidia; o__Bacteroidales; f__Prevotellaceae; g__Prevotella; s__Prevotella_buccalis
c9f80c9f749aa8c77b902e3f40eae9ff	9	0	0	0	0	0	0	0	0	0	0	0	0	0	0	0	0	0	d__Bacteria; p__Proteobacteria; c__Gammaproteobacteria; o__Burkholderiales; f__Oxalobacteraceae; g__Massilia; s__uncultured_bacterium
e5cf50930ecedd3e129503ea63080e7c	0	0	0	0	0	0	0	0	0	0	0	10	0	0	0	0	0	0	d__Bacteria; p__Actinobacteriota; c__Actinobacteria; o__Streptomycetales; f__Streptomycetaceae; g__Streptomyces; s__Streptomyces_sp.
c110e63960293292ba2da061816495a7	0	0	0	0	0	8	0	0	0	0	0	0	0	0	0	0	0	0	d__Bacteria; p__Proteobacteria; c__Gammaproteobacteria; o__Alteromonadales; f__Shewanellaceae; g__Shewanella; s__Shewanella_baltica
f13ec3adedba4d22caa44bbd35e8ce10	0	0	0	0	0	0	0	0	0	0	0	0	0	0	0	104	0	0	d__Bacteria; p__Proteobacteria; c__Gammaproteobacteria; o__Enterobacterales; f__Erwiniaceae; g__Erwinia; s__bacterium
0329430033b2dcbef7b2f613f11424f5	0	0	0	0	0	0	0	0	44	0	0	0	0	0	0	0	0	0	d__Bacteria; p__Actinobacteriota; c__Actinobacteria; o__Micrococcales; f__Dermabacteraceae; g__Brachybacterium; s__Brachybacterium_faecium
f419736d4c191f28186b6b0cb1f0244e	0	0	0	0	0	0	0	0	0	0	0	71	0	0	0	0	0	0	d__Bacteria; p__Bacteroidota; c__Bacteroidia; o__Bacteroidales; f__Bacteroidaceae; g__Bacteroides; s__uncultured_bacterium
ed08d4d66e26c5567d27dd18d0fa61c0	0	0	0	0	0	0	0	0	14	0	0	78	0	0	0	0	0	0	d__Bacteria; p__Bacteroidota; c__Bacteroidia; o__Bacteroidales; f__Prevotellaceae; g__Prevotella; s__Prevotella_denticola
eccf7b2742ecd82d382600d1139116da	0	0	0	0	0	0	32	0	0	0	0	0	0	0	0	0	0	0	d__Bacteria; p__Firmicutes; c__Bacilli; o__Lactobacillales; f__Lactobacillaceae; g__Lactobacillus; s__Lactobacillus_curvatus
c6e78e176f5e02da054cd3b322188bcb	0	0	0	0	0	0	0	0	0	0	0	0	0	0	0	7	0	0	d__Bacteria; p__Proteobacteria; c__Gammaproteobacteria; o__Pseudomonadales; f__Pseudomonadaceae; g__Pseudomonas; s__Pseudomonas_sp.
3bcfd5098d4f4d5bf5256047025c68fb	0	0	0	0	0	0	0	0	0	0	0	0	0	0	0	5	0	0	d__Bacteria; p__Firmicutes; c__Clostridia; o__Lachnospirales; f__Lachnospiraceae; g__Lachnoclostridium; s__bacterium_NLAE-zl-H294
ef888ffbbaa84e33367604c297e57d60	0	0	0	0	0	0	0	0	21	0	0	0	0	0	0	0	0	0	d__Bacteria; p__Actinobacteriota; c__Actinobacteria; o__Propionibacteriales; f__Nocardioidaceae; g__Nocardioides; s__Nocardioides_zeae
b46c3559c1308c42657f0bcafa7fc55a	0	0	0	0	0	0	0	0	10	0	0	0	0	0	0	0	0	0	d__Bacteria; p__Proteobacteria; c__Gammaproteobacteria; o__Alteromonadales; f__Alteromonadaceae; g__Rheinheimera; s__uncultured_bacterium
9fd688a6e2ce177f0379ecc5c03932aa	0	0	0	0	0	0	0	0	17	0	0	0	0	0	0	0	0	0	d__Bacteria; p__Bacteroidota; c__Bacteroidia; o__Flavobacteriales; f__Flavobacteriaceae; g__Capnocytophaga; s__Capnocytophaga_ochracea
7a9b491c33239f3fb7a4118b1d29b0d6	0	0	0	0	0	0	0	0	0	160	0	0	75	0	0	0	0	0	d__Bacteria; p__Firmicutes; c__Bacilli; o__Lactobacillales; f__Lactobacillaceae; g__Lactobacillus; s__Lactobacillus_pentosus
ce40689cef014a8fef880ff636fda91f	8	0	0	0	0	0	0	0	0	0	0	0	0	0	0	0	0	0	d__Bacteria; p__Proteobacteria; c__Gammaproteobacteria; o__Burkholderiales; f__Comamonadaceae; g__Delftia; s__Delftia_lacustris
59ebc1232307434d1daa2b67b0061942	0	0	0	0	0	0	0	0	0	0	0	57	0	0	0	0	0	0	d__Bacteria; p__Firmicutes; c__Clostridia; o__Lachnospirales; f__Lachnospiraceae; g__[Eubacterium]_hallii_group; s__unidentified
b55324d62ca45ca77bfde23bb17c93ad	143	0	0	0	0	0	0	0	0	0	0	0	0	0	0	0	0	0	d__Bacteria; p__Firmicutes; c__Bacilli; o__Lactobacillales; f__Lactobacillaceae; g__Lactobacillus; s__uncultured_Lactobacillaceae
04cd66a255a260d7048de0fa23ad0242	0	0	0	0	0	0	0	0	0	0	0	51	0	0	0	0	0	0	d__Bacteria; p__Dependentiae; c__Babeliae; o__Babeliales; f__Vermiphilaceae; g__Vermiphilaceae; s__uncultured_bacterium
efe3c6f6b5be11ce1da4d16a9324e7f8	0	0	0	0	0	0	0	0	0	0	0	17	0	0	0	0	0	0	d__Bacteria; p__Proteobacteria; c__Gammaproteobacteria; o__Vibrionales; f__Vibrionaceae; g__Photobacterium; s__uncultured_gamma
6e15480d4b75bb7e41f14ccbb618cc42	0	14	0	0	0	0	0	0	0	0	0	0	0	0	0	0	0	0	d__Bacteria; p__Proteobacteria; c__Gammaproteobacteria; o__Xanthomonadales; f__Xanthomonadaceae; g__Pseudoxanthomonas; s__Pseudoxanthomonas_sp.
64e4529ba874e4d12b3fa0d535b8024d	15	0	0	0	0	0	0	0	0	0	0	0	0	0	0	0	0	0	d__Bacteria; p__Proteobacteria; c__Alphaproteobacteria; o__Acetobacterales; f__Acetobacteraceae; g__Gluconacetobacter; s__Gluconacetobacter_liquefaciens
0dde5643c09797574b9ad6eb72e05c0f	0	0	0	0	0	0	0	0	7	0	0	0	0	0	0	0	0	0	d__Bacteria; p__Proteobacteria; c__Gammaproteobacteria; o__Burkholderiales; f__Rhodocyclaceae; g__Azovibrio; s__uncultured_bacterium
601ae0113fbf52316ce6e19796c8b30d	0	0	0	0	0	0	0	0	0	0	0	0	0	0	12	0	0	0	d__Bacteria; p__Bacteroidota; c__Rhodothermia; o__Rhodothermales; f__Rhodothermaceae; g__Salinibacter; s__uncultured_bacterium
1528e7bef06163048ba15440b1783ce8	0	0	0	0	0	0	0	0	0	0	0	14	0	0	0	0	0	0	d__Bacteria; p__Actinobacteriota; c__Actinobacteria; o__Actinomycetales; f__Actinomycetaceae; g__Actinomyces; s__Actinomyces_naeslundii
3b70bfe0040a790a9914ac3d112a1aa8	0	0	0	0	0	9	0	0	0	0	0	0	0	0	0	0	0	0	d__Bacteria; p__Firmicutes; c__Bacilli; o__Bacillales; f__Marinococcaceae; g__Salibacterium; s__halophilic_bacterium
9ff6a6cf5733151f0a92a775f10257b0	3	0	0	0	0	0	0	0	0	0	0	0	0	0	0	0	0	0	d__Bacteria; p__Bacteroidota; c__Bacteroidia; o__Bacteroidales; f__Prevotellaceae; g__Prevotella; s__uncultured_bacterium
1115dee5f19c1bcfb17a29084ce01a24	53	319	0	0	0	0	0	4	0	0	6	0	0	0	0	0	0	0	d__Bacteria; p__Proteobacteria; c__Alphaproteobacteria; o__Azospirillales; f__Azospirillaceae; g__Azospirillum; s__uncultured_bacterium
c874f101961e16eb5cbad27f0e80275f	0	138	0	0	0	0	0	0	0	0	0	0	0	0	0	0	0	0	d__Bacteria; p__Firmicutes; c__Bacilli; o__Lactobacillales; f__Listeriaceae; g__Brochothrix; s__Brochothrix_thermosphacta
11ba51ac9eb647a158513554dc78b176	0	0	0	0	0	0	0	0	8	0	0	0	0	0	0	0	0	0	d__Bacteria; p__Actinobacteriota; c__Actinobacteria; o__Pseudonocardiales; f__Pseudonocardiaceae; g__Pseudonocardia; s__Pseudonocardia_sp.
a33091f06a0d282ea92a9ed97752a7cc	0	0	0	0	0	0	0	0	0	0	0	24	0	0	0	0	0	0	d__Bacteria; p__Firmicutes; c__Clostridia; o__Eubacteriales; f__Eubacteriaceae; g__Pseudoramibacter; s__Firmicutes_oral
639a5b2ce0b455566bb26fb89054b7b1	0	0	0	0	0	0	0	68	0	0	0	0	0	0	0	0	0	0	d__Bacteria; p__Firmicutes; c__Bacilli; o__Lactobacillales; f__Lactobacillaceae; g__Lactobacillus; s__Lactobacillus_namurensis
de519e6c353e26e71c0b323fb8b78bfe	0	0	0	0	0	0	0	0	0	0	0	0	0	0	56	0	0	0	d__Bacteria; p__Bacteroidota; c__Bacteroidia; o__Flavobacteriales; f__Flavobacteriaceae; g__Flavobacteriaceae; s__Sufflavibacter_maritimus
d4c0557e7f9980d6472022213bc6a0c1	0	0	0	0	0	0	0	0	20	0	0	0	0	0	0	0	0	0	d__Bacteria; p__Firmicutes; c__Bacilli; o__Bacillales; f__Bacillaceae; g__Bacillus; s__uncultured_bacterium
db735ecfbbc12117163615e6dc841adc	0	19	0	0	0	0	0	0	0	0	0	0	0	0	0	0	0	0	d__Bacteria; p__Firmicutes; c__Clostridia; o__Oscillospirales; f__Oscillospiraceae; g__UCG-002; s__uncultured_bacterium
480f4c56b31e1dc2ce4d35f174ca29e4	0	0	0	0	0	0	0	0	0	0	0	24	0	0	0	0	0	0	d__Bacteria; p__Proteobacteria; c__Alphaproteobacteria; o__Rhodobacterales; f__Rhodobacteraceae; g__Paracoccus; s__Paracoccus_sp.
77ee01659f7b89d2f06fa923b6919851	0	0	0	0	0	0	0	0	0	0	0	0	0	0	0	5	0	0	d__Bacteria; p__Firmicutes; c__Clostridia; o__Lachnospirales; f__Lachnospiraceae; g__Blautia; s__uncultured_organism
aac84e907ec2c393d1a7b93decc6f61f	0	53	0	0	0	0	0	0	0	0	0	0	0	0	0	0	0	0	d__Bacteria; p__Proteobacteria; c__Alphaproteobacteria; o__Rhodobacterales; f__Rhodobacteraceae; g__Haematobacter; s__Haematobacter_massiliensis
421635fbf6fe2b56bf2a293a20133110	0	0	0	0	0	0	0	0	3322	0	0	3919	0	0	12	0	0	0	d__Bacteria; p__Firmicutes; c__Bacilli; o__Exiguobacterales; f__Exiguobacteraceae; g__Exiguobacterium; s__Exiguobacterium_profundum
0cd0aeb69448c6e86cf15942c3274b4a	0	0	0	0	0	0	0	0	0	0	0	21	0	0	0	0	0	0	d__Bacteria; p__Firmicutes; c__Bacilli; o__Bacillales; f__Planococcaceae; g__Chryseomicrobium; s__Chryseomicrobium_imtechense
0d3ded969230f58ed150f1cc8937820c	0	0	0	0	0	0	0	0	236	0	0	363	0	12	28	0	0	0	d__Bacteria; p__Proteobacteria; c__Gammaproteobacteria; o__Pseudomonadales; f__Pseudomonadaceae; g__Pseudomonas; s__Pseudomonas_sp.
1cfbb23703a54c1050546f436f11f175	0	124	0	0	0	0	0	0	0	0	0	0	0	0	0	0	0	0	d__Bacteria; p__Bacteroidota; c__Bacteroidia; o__Bacteroidales; f__Prevotellaceae; g__Prevotella; s__uncultured_bacterium
6b1b9faa1727be5e12f665c97ac59186	0	0	0	0	0	0	0	0	0	0	0	0	0	0	0	0	0	6	d__Bacteria; p__Proteobacteria; c__Gammaproteobacteria; o__Pseudomonadales; f__Pseudomonadaceae; g__Pseudomonas; s__Pseudomonas_syringae
77ba5ab84fc4ba085938888785535878	0	0	0	0	0	0	0	0	0	0	0	11	0	0	0	0	0	0	d__Bacteria; p__Bacteroidota; c__Bacteroidia; o__Bacteroidales; f__Rikenellaceae; g__Rikenellaceae_RC9_gut_group; s__Bacteroidales_oral
5f2ddaf156d728f5c72def7dc74168ab	0	0	0	0	0	0	0	0	28	0	0	25	0	0	0	0	0	0	d__Bacteria; p__Firmicutes; c__Negativicutes; o__Veillonellales-Selenomonadales; f__Veillonellaceae; g__Veillonella; s__uncultured_bacterium
8bc99866c97efa65608b7af29ff0c4be	0	0	0	0	0	0	0	0	7802	0	0	5958	0	86	202	0	0	0	d__Bacteria; p__Proteobacteria; c__Gammaproteobacteria; o__Burkholderiales; f__Comamonadaceae; g__Alicycliphilus; s__Melaminivora_alkalimesophila
9f8d2ce148b4e20953cb784cee7c99c9	0	110	0	0	0	0	0	0	0	0	0	26	0	0	0	0	0	0	d__Bacteria; p__Firmicutes; c__Bacilli; o__Bacillales; f__Bacillaceae; g__Bacillus; s__Bacillus_anthracis
6b3bcb0c2e24152708a3aed71b8f7ba8	0	0	0	0	0	0	0	0	0	0	0	5	0	0	0	0	0	0	d__Bacteria; p__Deinococcota; c__Deinococci; o__Deinococcales; f__Deinococcaceae; g__Deinococcus; s__Deinococcus_geothermalis
3e74702117b31a96ed3c73363fab4644	0	0	0	0	0	0	0	18	0	0	0	0	0	0	0	0	0	0	d__Bacteria; p__Firmicutes; c__Bacilli; o__Lactobacillales; f__Lactobacillaceae; g__Lactobacillus; s__Lactobacillus_suebicus
fb8e230c8199b87f36187b22f6f6cff0	0	28	0	0	0	0	0	0	0	0	0	0	0	0	0	0	0	0	d__Bacteria; p__Proteobacteria; c__Gammaproteobacteria; o__Enterobacterales; f__Enterobacteriaceae; g__Enterobacter; s__Pantoea_agglomerans
74ea626fc3737eee56bc32d6421fa809	0	0	0	0	0	0	0	0	0	0	0	12	0	0	0	0	0	0	d__Bacteria; p__Actinobacteriota; c__Actinobacteria; o__Corynebacteriales; f__Nocardiaceae; g__Rhodococcus; s__Rhodococcus_globerulus
6b0923a7f0433f7126ea125037f7ca47	0	95	0	0	0	0	0	0	0	0	0	0	0	0	0	0	0	0	d__Bacteria; p__Proteobacteria; c__Gammaproteobacteria; o__Burkholderiales; f__Alcaligenaceae; g__Achromobacter; s__Achromobacter_xylosoxidans
3544da947430d88b4b97585c59b025fe	0	17	0	0	0	0	0	0	0	0	0	0	0	0	8	0	0	0	d__Bacteria; p__Proteobacteria; c__Alphaproteobacteria; o__NRL2; f__NRL2; g__NRL2; s__metagenome
936488df5657c1c8087276c546604c4f	0	0	0	0	0	0	0	0	123	0	0	140	0	0	0	0	0	0	d__Bacteria; p__Bacteroidota; c__Bacteroidia; o__Bacteroidales; f__Porphyromonadaceae; g__Porphyromonas; s__Porphyromonas_pasteri
94603c6fb6b714d6660574055b888ad6	44	105	0	0	28	0	0	7	0	0	0	89	0	0	0	0	0	0	d__Bacteria; p__Proteobacteria; c__Gammaproteobacteria; o__Enterobacterales; f__Enterobacteriaceae; g__Enterobacter; s__Enterobacter_ludwigii
f404247eeb76ff43588f37278b2d556f	0	0	0	0	0	0	0	0	0	0	0	0	0	0	10	0	0	0	d__Bacteria; p__Patescibacteria; c__Gracilibacteria; o__Absconditabacteriales_(SR1); f__Absconditabacteriales_(SR1); g__Absconditabacteriales_(SR1); s__uncultured_bacterium
dc42cbe02578516ae5241a5b10387192	0	0	0	0	0	0	0	0	0	0	0	0	0	0	61	0	0	0	d__Bacteria; p__Proteobacteria; c__Gammaproteobacteria; o__Oceanospirillales; f__Halomonadaceae; g__Salinicola; s__Halomonas_sp.
1e02a41afd5f2d69c83c6628bbe88210	0	0	0	0	0	0	0	0	10	0	0	0	0	0	0	0	0	0	d__Bacteria; p__Proteobacteria; c__Gammaproteobacteria; o__Burkholderiales; f__Rhodocyclaceae; g__Denitratisoma; s__uncultured_Denitratisoma
ddcd7d89aec578052c919a8e71fd8583	0	0	0	0	0	0	0	0	0	0	0	12	0	0	0	0	0	0	d__Bacteria; p__Proteobacteria; c__Gammaproteobacteria; o__Pasteurellales; f__Pasteurellaceae; g__Aggregatibacter; s__Aggregatibacter_sp.
1572584f8cda504b03a758b57fb7bcf6	0	0	0	0	0	0	0	0	386	0	0	207	0	0	0	0	0	0	d__Bacteria; p__Firmicutes; c__Clostridia; o__Peptostreptococcales-Tissierellales; f__Peptostreptococcaceae; g__Acetoanaerobium; s__uncultured_bacterium
de4f5b9d416b09fa1a337e680ed4663a	0	0	0	0	0	0	0	0	36	0	0	0	0	0	0	0	0	0	d__Bacteria; p__Deinococcota; c__Deinococci; o__Thermales; f__Thermaceae; g__Thermus; s__uncultured_bacterium
4013cc071b2a2e91e225a26ef2e7c8e9	0	0	27	0	0	0	0	0	0	0	0	0	69	0	0	0	0	0	d__Bacteria; p__Firmicutes; c__Bacilli; o__Lactobacillales; f__Lactobacillaceae; g__Lactobacillus; s__uncultured_bacterium
184428dfb6dbb1dbe115a5f1373ba011	31	0	0	0	0	0	0	0	29	0	0	0	0	0	0	0	0	0	d__Bacteria; p__Actinobacteriota; c__Actinobacteria; o__Micrococcales; f__Micrococcaceae; g__Micrococcus; s__Micrococcus_sp.
f304e720de1e1acfaf04a5fd2873dc05	0	0	0	0	0	0	0	0	0	0	0	9	0	0	0	0	0	0	d__Bacteria; p__Bacteroidota; c__Bacteroidia; o__Bacteroidales; f__Bacteroidaceae; g__Bacteroides; s__Bacteroides_thetaiotaomicron
23f7e33cd439fa76e4d3f61abaa2ca2a	0	0	0	0	0	0	0	0	14	0	0	0	0	0	0	0	0	0	d__Bacteria; p__Proteobacteria; c__Alphaproteobacteria; o__Azospirillales; f__Azospirillaceae; g__Nitrospirillum; s__Rhodospirillaceae_bacterium
09735e4084e6e12a7656ea070ca91684	0	0	0	0	0	0	0	0	0	0	0	0	0	0	57	0	0	0	d__Bacteria; p__Bacteroidota; c__Rhodothermia; o__Rhodothermales; f__Rhodothermaceae; g__Salinibacter; s__uncultured_bacterium
39324c28a6089234a60bd34dca0f24f4	0	0	0	0	0	0	0	0	573	0	0	464	0	0	80	0	0	0	d__Bacteria; p__Proteobacteria; c__Gammaproteobacteria; o__Pseudomonadales; f__Moraxellaceae; g__Acinetobacter; s__uncultured_organism
6c4fb88659ea9bb1059456229eff1252	0	0	0	0	0	0	0	63	0	0	0	0	0	0	0	0	0	0	d__Bacteria; p__Proteobacteria; c__Gammaproteobacteria; o__Oceanospirillales; f__Halomonadaceae; g__Chromohalobacter; s__Chromohalobacter_canadensis
3660a033b459fae3a0a1f01a0638041c	295	109	1574	0	0	0	48	397	41	142	0	72	1191	3184	185	0	24	0	d__Bacteria; p__Firmicutes; c__Bacilli; o__Lactobacillales; f__Lactobacillaceae; g__Lactobacillus; s__Lactobacillus_parafarraginis
8d388124ad2699129fc8b2921b348715	182	382	0	0	0	0	0	0	0	0	0	8	0	0	0	0	0	0	d__Bacteria; p__Proteobacteria; c__Gammaproteobacteria; o__Xanthomonadales; f__Xanthomonadaceae; g__Pseudoxanthomonas; s__Pseudoxanthomonas_sp.
4d90bf0778586ec10f8d9332e801bbbe	0	0	0	0	0	48	0	0	0	0	0	0	0	0	0	0	0	0	d__Bacteria; p__Firmicutes; c__Bacilli; o__Lactobacillales; f__Leuconostocaceae; g__Weissella; s__Weissella_hellenica
1a0856c7309f132a6a68f342aef0b109	12	29	0	0	0	0	0	0	0	0	0	0	0	0	0	0	0	0	d__Bacteria; p__Proteobacteria; c__Alphaproteobacteria; o__SAR11_clade; f__Clade_III; g__Clade_III; s__uncultured_bacterium
0108ca23bab3bcd491ff10d098df14c6	0	0	0	0	0	0	0	0	0	0	0	24	0	0	0	0	0	0	d__Bacteria; p__Firmicutes; c__Clostridia; o__Peptostreptococcales-Tissierellales; f__Anaerovoracaceae; g__[Eubacterium]_nodatum_group; s__[Eubacterium]_infirmum
2f02bbd36b6657b812739fb7fee65c35	0	0	0	0	0	0	0	0	0	0	0	96	0	0	0	0	0	0	d__Bacteria; p__Firmicutes; c__Bacilli; o__Lactobacillales; f__Carnobacteriaceae; g__Atopostipes; s__Atopostipes_sp.
b0ce5ddd33d5e9371f939845eaa33705	0	0	0	0	0	0	0	0	0	0	0	79	0	0	0	0	0	0	d__Bacteria; p__Fusobacteriota; c__Fusobacteriia; o__Fusobacteriales; f__Leptotrichiaceae; g__Leptotrichia; s__uncultured_bacterium
36d0a11c12bc40f13758d77b566960df	0	0	0	0	0	0	0	0	10	0	0	0	0	0	0	0	0	0	d__Bacteria; p__Proteobacteria; c__Alphaproteobacteria; o__Rhizobiales; f__Devosiaceae; g__Devosia; s__uncultured_bacterium
6d640e7cb3171bdf63377b37d935e03e	0	22	0	0	0	0	0	0	0	0	0	0	0	0	0	0	0	0	d__Bacteria; p__Proteobacteria; c__Alphaproteobacteria; o__Rhizobiales; f__Rhizobiaceae; g__Martelella; s__uncultured_bacterium
57e18067bdc175ca96ea4a916016d1b2	0	0	0	0	0	0	0	0	0	0	0	0	52	0	0	0	0	0	d__Bacteria; p__Firmicutes; c__Bacilli; o__Lactobacillales; f__Lactobacillaceae; g__Lactobacillus; s__bacterium_SJ3
216edad76b4eb57c9adb7329098b8a9d	0	23	0	0	0	0	0	0	0	0	0	0	0	0	86	0	0	0	d__Bacteria; p__Bacteroidota; c__Bacteroidia; o__Flavobacteriales; f__Flavobacteriaceae; g__Flavobacteriaceae; s__Sufflavibacter_maritimus
e2b1fe8588005fd0984b8e0d5ed3f97d	7	0	0	0	0	0	0	0	0	0	0	0	0	0	0	0	0	0	d__Bacteria; p__Actinobacteriota; c__Actinobacteria; o__Propionibacteriales; f__Nocardioidaceae; g__Nocardioides; s__uncultured_bacterium
2141b425efa3c9267ea92689d0018853	0	30	0	0	0	0	0	0	0	0	0	0	0	0	0	0	0	0	d__Bacteria; p__Bacteroidota; c__Bacteroidia; o__Bacteroidales; f__Bacteroidaceae; g__Bacteroides; s__uncultured_Bacteroides
8f2ea0cbdef613ac9ec6441308442906	0	86	0	0	0	0	0	0	0	0	0	0	0	0	0	0	0	0	d__Bacteria; p__Proteobacteria; c__Gammaproteobacteria; o__Xanthomonadales; f__Xanthomonadaceae; g__Xanthomonadaceae; s__Xanthomonadaceae_bacterium
cf68b12754c583986761754d200b342b	9	0	0	0	0	0	0	0	0	0	0	0	0	0	0	0	0	0	d__Bacteria; p__Proteobacteria; c__Gammaproteobacteria; o__Enterobacterales; f__Enterobacteriaceae; g__Citrobacter; s__Yokenella_regensburgei
b5b317afc19cf51cbb5d8bfce4d18340	0	0	0	0	0	0	0	0	0	0	0	48	0	0	0	0	0	0	d__Bacteria; p__Actinobacteriota; c__Actinobacteria; o__Actinomycetales; f__Actinomycetaceae; g__Actinomyces; s__Actinomyces_sp.
a4d0e46c8674e0ec1512b9d3fe64a8a5	0	0	0	0	0	0	0	0	0	0	0	12	0	0	0	0	0	0	d__Bacteria; p__Actinobacteriota; c__Actinobacteria; o__Actinomycetales; f__Actinomycetaceae; g__Flaviflexus; s__uncultured_bacterium
10a52cc8626e0766173578d67e20a459	0	0	0	0	0	0	0	0	0	0	0	60	0	0	0	0	0	0	d__Bacteria; p__Fusobacteriota; c__Fusobacteriia; o__Fusobacteriales; f__Fusobacteriaceae; g__Fusobacterium; s__Fusobacterium_nucleatum
fc09e5e068ff16b085e29e4b38336490	0	0	0	0	0	0	0	0	32	0	0	0	0	0	0	0	0	0	d__Bacteria; p__Actinobacteriota; c__Actinobacteria; o__Corynebacteriales; f__Corynebacteriaceae; g__Corynebacterium; s__Corynebacterium_sp.
08ee2df8e0d4ef97def2127577e708f8	0	10	0	0	0	0	0	0	0	0	0	0	0	0	0	0	0	0	d__Bacteria; p__Firmicutes; c__Bacilli; o__Bacillales; f__Planococcaceae; g__Rummeliibacillus; s__Bacillus_sp.
fb8b4dbd4b0859b4862e8ec746ab5708	0	124	0	0	0	0	0	0	0	0	0	0	0	0	0	0	0	0	d__Bacteria; p__Proteobacteria; c__Alphaproteobacteria; o__Sphingomonadales; f__Sphingomonadaceae; g__Novosphingobium; s__Novosphingobium_sp.
14b172c2d3a02d25800daf0a04f0d871	56	0	0	0	0	0	0	49	0	0	0	0	0	39	0	0	0	0	d__Bacteria; p__Firmicutes; c__Bacilli; o__Lactobacillales; f__Lactobacillaceae; g__Lactobacillus; s__Lactobacillus_parabrevis
04115be0ebda9ccb19c38b496bd47d5e	0	11	0	0	0	0	0	0	0	0	0	0	0	0	0	0	0	0	d__Bacteria; p__Bacteroidota; c__Bacteroidia; o__Cytophagales; f__Spirosomaceae; g__Dyadobacter; s__uncultured_bacterium
5bd58bd329a9f5769e066978c312700c	0	0	0	0	0	0	0	0	0	0	0	11	0	0	0	0	0	0	d__Bacteria; p__Proteobacteria; c__Gammaproteobacteria; o__Pasteurellales; f__Pasteurellaceae; g__Haemophilus; s__uncultured_bacterium
5f5f81743c82c37dbe81ce78700d7e83	0	0	0	0	0	0	0	0	0	0	0	58	0	0	0	0	0	0	d__Bacteria; p__Firmicutes; c__Bacilli; o__Lactobacillales; f__Leuconostocaceae; g__Weissella; s__Weissella_fabaria
dfa7f27cb4aec5f0606d95295db8fdc3	0	0	0	0	0	0	0	0	54	0	0	55	0	9	0	0	0	0	d__Bacteria; p__Fusobacteriota; c__Fusobacteriia; o__Fusobacteriales; f__Fusobacteriaceae; g__Fusobacterium; s__uncultured_bacterium
4ac17a3ee9ff937681ddf9db41fad392	0	0	0	0	0	0	0	0	3	0	0	0	0	0	0	0	0	0	d__Bacteria; p__Proteobacteria; c__Gammaproteobacteria; o__Enterobacterales; f__Enterobacteriaceae; g__Kluyvera; s__Kluyvera_cryocrescens
73d76d283fa2f88ef96a5b30f39a6ded	0	0	0	15	0	6	0	0	0	0	0	0	0	0	0	0	0	0	d__Bacteria; p__Firmicutes; c__Bacilli; o__Exiguobacterales; f__Exiguobacteraceae; g__Exiguobacterium; s__Exiguobacterium_sp.
42650520754f086877b020a633ce00e9	0	0	0	0	0	45	0	0	0	0	0	0	0	0	0	6	0	0	d__Bacteria; p__Firmicutes; c__Bacilli; o__Lactobacillales; f__Leuconostocaceae; g__Weissella; s__Weissella_soli
a322f914e98734a9b6d44b2cf74d4dc5	0	0	0	0	0	0	0	0	0	0	0	8	0	0	0	0	0	0	d__Bacteria; p__Firmicutes; c__Clostridia; o__Peptostreptococcales-Tissierellales; f__Peptostreptococcales-Tissierellales; g__Peptoniphilus; s__Peptoniphilaceae_bacterium
309c3cc1c5bb5df5bac022d7558dce39	0	0	0	0	0	0	0	0	17	0	0	88	0	0	0	0	0	0	d__Bacteria; p__Proteobacteria; c__Gammaproteobacteria; o__Burkholderiales; f__Comamonadaceae; g__Curvibacter; s__uncultured_bacterium
a7a1e05f3a3fb7c3f056758c95a72e69	8	0	0	0	0	0	0	0	0	0	0	0	0	0	0	0	0	0	d__Bacteria; p__Proteobacteria; c__Gammaproteobacteria; o__Pseudomonadales; f__Moraxellaceae; g__Acinetobacter; s__Acinetobacter_sp.
2a3d02c64b08ac50e709b130990960a1	0	0	0	0	0	0	0	0	44	0	0	0	0	4	0	0	0	0	d__Bacteria; p__Proteobacteria; c__Gammaproteobacteria; o__Burkholderiales; f__Neisseriaceae; g__Neisseria; s__uncultured_bacterium
9bdab6b3c5ecdb8553e922217284d9ed	70	0	286	0	0	0	0	78	0	54	0	0	197	348	52	0	0	0	d__Bacteria; p__Firmicutes; c__Bacilli; o__Lactobacillales; f__Lactobacillaceae; g__Lactobacillus; s__Lactobacillus_parafarraginis
14274a486618ace5768df22746998f8b	0	0	0	0	0	0	0	0	0	0	0	6	0	0	0	0	0	0	d__Bacteria; p__Actinobacteriota; c__Actinobacteria; o__Streptosporangiales; f__Nocardiopsaceae; g__Nocardiopsis; s__Nocardiopsis_sp.
ba88167daa5b94b10c64035fe72b30a5	0	0	0	0	0	0	0	0	0	0	0	144	0	0	0	0	0	0	d__Bacteria; p__Firmicutes; c__Bacilli; o__Staphylococcales; f__Staphylococcaceae; g__Staphylococcus; s__Staphylococcus_lugdunensis
7b16a929a929947ea5b3f63ae31f0e27	53	97	0	0	0	0	0	0	0	0	0	66	0	0	0	0	0	0	d__Bacteria; p__Proteobacteria; c__Alphaproteobacteria; o__Caulobacterales; f__Caulobacteraceae; g__Brevundimonas; s__Brevundimonas_vesicularis
9e223dc9a816593010b8dac8251b4bc0	0	0	0	0	0	0	0	0	7	0	0	52	0	0	0	0	0	0	d__Bacteria; p__Firmicutes; c__Clostridia; o__Oscillospirales; f__Ruminococcaceae; g__Subdoligranulum; s__uncultured_bacterium
46dbf015fea4d29a58842b4adb2ee3dd	0	0	0	0	0	0	0	0	188	0	0	312	0	0	40	0	0	0	d__Bacteria; p__Proteobacteria; c__Gammaproteobacteria; o__Pseudomonadales; f__Moraxellaceae; g__Acinetobacter; s__uncultured_organism
8f3736b9e2b2f0bc88f78472fc359fd7	0	0	0	0	0	0	0	0	0	0	0	0	0	33	0	0	0	0	d__Bacteria; p__Firmicutes; c__Bacilli; o__Lactobacillales; f__Lactobacillaceae; g__Lactobacillus; s__Lactobacillus_rapi
3dad7cdb85d529e448babc124edbb076	0	5	0	0	0	0	0	0	0	0	0	0	0	0	0	0	0	0	d__Bacteria; p__Proteobacteria; c__Gammaproteobacteria; o__Pseudomonadales; f__Moraxellaceae; g__Acinetobacter; s__Acinetobacter_celticus
0c47538c2b008aeae6d84ca2f822f820	0	0	0	0	0	0	0	0	64	0	0	0	0	0	0	0	0	0	d__Bacteria; p__Actinobacteriota; c__Actinobacteria; o__Actinomycetales; f__Actinomycetaceae; g__Flaviflexus; s__uncultured_bacterium
1f950d4e8a6f9e25cfa54bb63d740ac3	0	0	0	0	11	8	0	76	0	10	0	0	0	0	0	0	0	0	d__Bacteria; p__Proteobacteria; c__Gammaproteobacteria; o__Enterobacterales; f__Enterobacteriaceae; g__Citrobacter; s__Citrobacter_werkmanii
74468242f5d2e4cf29f29e8457b9c5f1	0	0	51	0	0	0	0	0	0	0	0	0	0	0	0	0	0	0	d__Bacteria; p__Firmicutes; c__Bacilli; o__Lactobacillales; f__Lactobacillaceae; g__Lactobacillus; s__Lactobacillus_brevis
1a5b34a092fd71445928b379a133cd15	0	0	0	0	0	0	0	0	0	0	0	23	0	0	0	0	0	0	d__Bacteria; p__Firmicutes; c__Bacilli; o__Lactobacillales; f__Carnobacteriaceae; g__Atopostipes; s__uncultured_bacterium
3c9aca572df86d123cbc4453e6a0eba2	0	0	0	0	0	0	0	4	0	0	0	0	0	0	0	0	0	0	d__Bacteria; p__Firmicutes; c__Bacilli; o__Lactobacillales; f__Lactobacillaceae; g__Lactobacillus; s__uncultured_bacterium
03a2f3827b4cb83a60091ebc046ca392	0	25	0	0	0	0	0	0	22	0	2	0	0	0	0	0	0	0	d__Bacteria; p__Bacteroidota; c__Bacteroidia; o__Flavobacteriales; f__Weeksellaceae; g__Bergeyella; s__uncultured_bacterium
d18cd50983bec8659322df38f695782b	0	0	0	0	0	0	0	0	0	0	0	0	0	0	10	0	0	0	d__Bacteria; p__Proteobacteria; c__Gammaproteobacteria; o__Oceanospirillales; f__Halomonadaceae; g__Halomonas; s__Halomonas_sp.
4637b07a3ba96648aff08c51eb311209	0	3	0	0	0	0	0	0	0	0	0	0	0	0	0	0	0	0	d__Bacteria; p__Proteobacteria; c__Gammaproteobacteria; o__Alteromonadales; f__Idiomarinaceae; g__Aliidiomarina; s__uncultured_bacterium
ed3612642057339c59f6c0766866c5ec	0	0	0	0	0	0	0	0	0	0	0	57	0	0	0	0	0	0	d__Bacteria; p__Bacteroidota; c__Bacteroidia; o__Bacteroidales; f__Prevotellaceae; g__Prevotella; s__Prevotella_sp.
5d64f7ad95fd3ce310be15906ee66d24	0	0	0	0	0	0	0	0	0	0	0	23	0	0	0	0	0	0	d__Bacteria; p__Bacteroidota; c__Bacteroidia; o__Bacteroidales; f__Bacteroidaceae; g__Bacteroides; s__uncultured_organism
49428c2e46d4168af7bc58a466740eaf	0	0	0	0	0	0	0	0	0	0	0	46	0	0	0	0	0	0	d__Bacteria; p__Firmicutes; c__Negativicutes; o__Veillonellales-Selenomonadales; f__Veillonellaceae; g__Dialister; s__uncultured_bacterium
0df1d572d1a3e18614c37fa69f38571d	0	64	0	0	0	0	0	0	105	0	0	1899	0	0	0	0	0	0	d__Bacteria; p__Proteobacteria; c__Alphaproteobacteria; o__Rhodobacterales; f__Rhodobacteraceae; g__Paracoccus; s__Paracoccus_marcusii
42b75994733d04810f9ea62db77ace61	479	84	183	0	0	0	0	30	0	0	0	0	64	0	4213	0	0	0	d__Bacteria; p__Firmicutes; c__Bacilli; o__Lactobacillales; f__Lactobacillaceae; g__Pediococcus; s__Pediococcus_ethanolidurans
90233a3e6dfd1e550ef4927b7a032d6c	0	0	0	0	0	0	0	0	28	0	0	0	0	0	0	0	0	0	d__Bacteria; p__Bacteroidota; c__Bacteroidia; o__Bacteroidales; f__Barnesiellaceae; g__Barnesiella; s__uncultured_organism
18ca0e25369d71d3dd2df3b53faea1c1	18	41	0	0	0	0	0	0	7	0	0	0	0	0	50	0	0	0	d__Bacteria; p__Proteobacteria; c__Gammaproteobacteria; o__Xanthomonadales; f__Xanthomonadaceae; g__Stenotrophomonas; s__Pseudomonas_sp.
b9b8d7fbdf8b4ff5d1f8d008e57891ec	0	0	0	0	0	0	0	0	0	0	0	35	0	0	0	0	0	0	d__Bacteria; p__Firmicutes; c__Bacilli; o__Bacillales; f__Bacillaceae; g__Bacillus; s__Bacillus_sp.
017dfdc2894d4006330d424f1fb5bad1	0	0	0	0	0	0	0	0	0	0	0	15	0	0	0	0	0	0	d__Bacteria; p__Firmicutes; c__Negativicutes; o__Veillonellales-Selenomonadales; f__Sporomusaceae; g__Sporomusa; s__Sporomusa_sphaeroides
53780c6ce223a7a8c60afeb9057f298f	0	66	0	0	0	0	0	0	0	0	0	0	0	0	0	0	0	0	d__Bacteria; p__Bacteroidota; c__Bacteroidia; o__Flavobacteriales; f__Flavobacteriaceae; g__Flavobacterium; s__uncultured_bacterium
aa70f3ab5a0e687052bc34ecebb9c37d	0	0	0	0	0	0	0	0	0	0	0	1168	0	0	0	0	0	0	d__Bacteria; p__Proteobacteria; c__Alphaproteobacteria; o__Rhodobacterales; f__Rhodobacteraceae; g__Paracoccus; s__Paracoccus_sp.
51d34883b7a8655b137798eac108a5e8	0	0	0	0	43	42	0	0	35	0	0	43	0	0	0	84	0	66	d__Bacteria; p__Proteobacteria; c__Gammaproteobacteria; o__Enterobacterales; f__Erwiniaceae; g__Pantoea; s__Pantoea_agglomerans
6fc9ef9e5c12c9dde2dd5cdf51da8353	0	0	0	0	0	0	0	0	0	0	0	0	0	0	10	0	0	0	d__Bacteria; p__Bacteroidota; c__Bacteroidia; o__Chitinophagales; f__uncultured; g__uncultured; s__uncultured_bacterium
8a2f72ca43200392c4b150e25f53d61d	0	0	4	0	0	0	0	0	0	0	0	0	0	0	0	0	0	0	d__Bacteria; p__Proteobacteria; c__Gammaproteobacteria; o__UBA10353_marine_group; f__UBA10353_marine_group; g__UBA10353_marine_group; s__uncultured_marine
ed8e585936b8b6e5a351915771c60242	8	27	0	0	0	0	0	0	0	0	0	0	0	0	0	0	0	0	d__Bacteria; p__Proteobacteria; c__Gammaproteobacteria; o__Pseudomonadales; f__Pseudomonadaceae; g__Pseudomonas; s__uncultured_bacterium
9395cb08281d0d428f65c4ecc06b95c5	0	0	0	78	0	0	0	0	0	0	0	0	0	0	0	0	0	0	d__Bacteria; p__Proteobacteria; c__Gammaproteobacteria; o__Enterobacterales; f__Erwiniaceae; g__Pantoea; s__Pantoea_sp.
d62c0a45b77d13b9e70e2cb0956b00d2	0	0	0	0	0	0	0	0	0	0	0	11	0	0	0	0	0	0	d__Bacteria; p__Actinobacteriota; c__Actinobacteria; o__Corynebacteriales; f__Corynebacteriaceae; g__Turicella; s__uncultured_bacterium
8e1b0043dde9caa2a7801c0e2a4caeee	0	23	0	0	0	0	0	0	0	0	0	0	0	0	0	0	0	0	d__Bacteria; p__Firmicutes; c__Bacilli; o__Bacillales; f__Bacillaceae; g__Bacillus; s__Bacillus_sp.
a055592e8695591a8119cedbf8a13a9e	7	0	0	0	0	0	0	0	0	0	0	0	0	0	0	0	0	0	d__Bacteria; p__Bacteroidota; c__Bacteroidia; o__Bacteroidales; f__Prevotellaceae; g__Prevotella; s__uncultured_bacterium
79dbb4d9d9f139e77b710c5560498aaf	0	0	0	0	0	0	0	0	0	0	0	16	0	0	0	0	0	0	d__Bacteria; p__Proteobacteria; c__Gammaproteobacteria; o__Burkholderiales; f__Oxalobacteraceae; g__Herbaspirillum; s__Herbaspirillum_huttiense
e9eaaa1ad16bf09d5c9e314f28c6d511	6123	428	161	12	0	0	0	62	14	0	0	0	0	339	3841	0	0	0	d__Bacteria; p__Firmicutes; c__Bacilli; o__Lactobacillales; f__Lactobacillaceae; g__Lactobacillus; s__uncultured_Lactobacillaceae
c606ddfd873c26d9d3b2a16f0c7e611c	0	5	0	0	0	0	0	0	0	0	0	0	0	0	0	0	0	0	d__Bacteria; p__Bacteroidota; c__Bacteroidia; o__Sphingobacteriales; f__Sphingobacteriaceae; g__Sphingobacterium; s__uncultured_Sphingobacterium
eb4c2a2041426f8007eea4007ac4ec72	0	0	0	0	0	0	0	0	0	0	0	0	0	0	0	13	19	0	d__Bacteria; p__Proteobacteria; c__Gammaproteobacteria; o__Enterobacterales; f__Erwiniaceae; g__Erwinia; s__Erwinia_persicina
868c92b741add5d8d8a9ef9bce58ecf0	0	0	0	0	0	0	0	0	11	0	0	18	0	0	0	0	0	0	d__Bacteria; p__Proteobacteria; c__Gammaproteobacteria; o__Pseudomonadales; f__Moraxellaceae; g__Acinetobacter; s__Acinetobacter_sp.
47c60acf8b7880b8167d29649b9affca	0	0	0	0	0	0	0	72	0	0	0	0	0	85	0	0	0	0	d__Bacteria; p__Firmicutes; c__Bacilli; o__Lactobacillales; f__Lactobacillaceae; g__Lactobacillus; s__Lactobacillus_namurensis
bafc1d1890890909a62d3419fff15d50	0	0	0	0	0	0	0	0	50	0	0	0	0	0	0	0	0	0	d__Bacteria; p__Patescibacteria; c__Saccharimonadia; o__Saccharimonadales; f__Saccharimonadales; g__Saccharimonadales; s__Candidatus_Saccharibacteria
0050c86becd25887ad12eea69f25ccb6	10	0	0	0	0	0	0	0	0	0	0	0	0	0	0	0	0	0	d__Bacteria; p__Bacteroidota; c__Bacteroidia; o__Bacteroidales; f__Prevotellaceae; g__Prevotella; s__uncultured_bacterium
9d0d26114b1270aa6f07e3446288a2a7	8	0	0	0	0	0	0	0	0	0	0	0	0	0	0	0	0	0	d__Bacteria; p__Firmicutes; c__Negativicutes; o__Veillonellales-Selenomonadales; f__Veillonellaceae; g__Dialister; s__uncultured_bacterium
769cc94b71bbbe3cfde6fcc65163b2de	0	0	0	0	0	23	0	0	0	0	0	0	0	0	43	0	0	13	d__Bacteria; p__Proteobacteria; c__Gammaproteobacteria; o__Oceanospirillales; f__Halomonadaceae; g__Salinicola; s__Salinicola_acroporae
4cd0f3efc0dcc87ff13300ae429de700	0	94	258	0	0	0	0	0	0	0	0	0	0	0	0	0	0	0	d__Bacteria; p__Firmicutes; c__Bacilli; o__Lactobacillales; f__Lactobacillaceae; g__Lactobacillus; s__uncultured_Lactobacillus
b4c4da508745916d5f758ee1b479f81a	0	0	0	0	0	0	0	0	8	0	0	4	0	0	0	0	0	0	d__Bacteria; p__Actinobacteriota; c__Actinobacteria; o__Micrococcales; f__Microbacteriaceae; g__Microbacterium; s__Microbacterium_sp.
84b44d175741c79134e49d8a5558fab9	0	26	0	196	128	173	197	56	0	0	0	0	8	0	0	0	0	0	d__Bacteria; p__Proteobacteria; c__Gammaproteobacteria; o__Enterobacterales; f__Enterobacteriaceae; g__Enterobacter; s__Enterobacter_sp.
4a3b82b4e08ad9ed5c0a607662b091bd	0	32	0	0	0	0	0	0	0	0	0	0	0	0	0	0	0	0	d__Bacteria; p__Proteobacteria; c__Alphaproteobacteria; o__Sphingomonadales; f__Sphingomonadaceae; g__Novosphingobium; s__Novosphingobium_sp.
0f7bae6f216e0decac257a80ad51240e	0	13	0	0	0	0	0	0	0	0	0	0	0	0	0	0	0	0	d__Bacteria; p__Proteobacteria; c__Alphaproteobacteria; o__Defluviicoccales; f__Defluviicoccaceae; g__Defluviicoccus; s__metagenome
63a6b8f125b47c9f2de6fa1434e52805	0	47	0	0	0	0	0	0	0	0	0	0	0	0	0	0	0	0	d__Bacteria; p__Proteobacteria; c__Gammaproteobacteria; o__Burkholderiales; f__Oxalobacteraceae; g__Massilia; s__Massilia_sp.
3b4387440ab52ec69251f583f1bce1c5	0	0	0	0	0	0	0	0	11	0	0	0	0	0	0	0	0	0	d__Bacteria; p__Actinobacteriota; c__Actinobacteria; o__Corynebacteriales; f__Nocardiaceae; g__Rhodococcus; s__Rhodococcus_sp.
536ff09aa5ef10b1cc40dfeaf0b83f47	0	0	0	0	0	0	0	0	44	0	0	7	0	0	0	0	0	0	d__Bacteria; p__Armatimonadota; c__uncultured; o__uncultured; f__uncultured; g__uncultured; s__uncultured_bacterium
401f0fb0a38a51c8630496cf204c991c	0	41	0	0	0	0	0	0	0	0	0	0	0	0	0	0	0	0	d__Bacteria; p__Proteobacteria; c__Alphaproteobacteria; o__Sphingomonadales; f__Sphingomonadaceae; g__Sphingomonas; s__Sphingomonas_koreensis
f5ec63d6bf7a1d7b8abd58e234448ebe	0	0	0	0	0	0	0	0	0	0	0	13	0	0	0	0	0	0	d__Bacteria; p__Proteobacteria; c__Gammaproteobacteria; o__Enterobacterales; f__Erwiniaceae; g__Pantoea; s__Mixta_calida
21b24396476fbfa8d941a2d5af9d5f59	0	0	0	0	0	0	0	0	11	0	0	0	0	0	0	0	0	0	d__Bacteria; p__Acidobacteriota; c__Vicinamibacteria; o__Vicinamibacterales; f__Vicinamibacteraceae; g__Vicinamibacteraceae; s__uncultured_Acidobacteria
df777cacb20c67ad0a62b9b60e9535f4	0	0	0	0	0	0	0	0	0	0	0	60	0	0	0	0	0	0	d__Bacteria; p__Patescibacteria; c__Saccharimonadia; o__Saccharimonadales; f__Saccharimonadales; g__Saccharimonadales; s__uncultured_bacterium
61e45c28ff402388d348d52060a66dbc	0	0	0	0	0	0	0	0	0	0	0	0	0	0	0	35	0	0	d__Bacteria; p__Proteobacteria; c__Gammaproteobacteria; o__Pseudomonadales; f__Pseudomonadaceae; g__Pseudomonas; s__uncultured_bacterium
93904f07d82c40a8924909918d863813	0	0	0	0	0	0	0	0	0	0	0	9	0	0	0	0	0	0	d__Bacteria; p__Actinobacteriota; c__Coriobacteriia; o__Coriobacteriales; f__Atopobiaceae; g__Atopobium; s__Olsenella_sp.
df0b373c0646e8c3826aa9cd2feb3822	0	0	0	0	0	0	40	0	0	0	0	0	0	0	0	0	0	0	d__Bacteria; p__Proteobacteria; c__Gammaproteobacteria; o__Enterobacterales; f__Enterobacteriaceae; g__Mangrovibacter; s__Mangrovibacter_plantisponsor
215c3f40a6ae22e7b7ee8841a75e15a1	18	0	0	0	0	0	0	0	0	0	0	0	0	0	0	0	0	0	d__Bacteria; p__Proteobacteria; c__Alphaproteobacteria; o__Rhodobacterales; f__Rhodobacteraceae; g__Paracoccus; s__Paracoccus_chinensis
9771d3bdfeb14800b990d0a02e802867	9	0	0	0	0	0	0	0	0	0	0	0	0	0	0	0	0	0	d__Bacteria; p__Proteobacteria; c__Gammaproteobacteria; o__Burkholderiales; f__Comamonadaceae; g__Comamonas; s__Comamonas_koreensis
1a82f5b7d97346d6775e2fa79042ac9d	0	0	0	0	0	0	0	0	0	0	0	0	0	3	0	0	0	0	d__Bacteria; p__Bacteroidota; c__Bacteroidia; o__Bacteroidales; f__Dysgonomonadaceae; g__Proteiniphilum; s__Porphyromonadaceae_bacterium
d56f745e9aec4b1287f3063b8770d9ab	0	20	0	0	0	0	0	0	0	0	0	11	0	0	0	0	0	0	d__Bacteria; p__Firmicutes; c__Bacilli; o__Bacillales; f__Planococcaceae; g__Lysinibacillus; s__Lysinibacillus_sp.
706333acb28d91b025bcf2d22383bae5	0	4	0	0	0	0	0	0	0	0	0	7	0	0	0	0	0	0	d__Bacteria; p__Actinobacteriota; c__Actinobacteria; o__Propionibacteriales; f__Nocardioidaceae; g__Nocardioides; s__bacterium_HHYZS06
e7b0da185df7eae49d8a17a64d876ce3	0	0	0	0	0	0	0	0	0	0	0	0	0	0	44	0	0	0	d__Bacteria; p__Proteobacteria; c__Gammaproteobacteria; o__Oceanospirillales; f__Alcanivoracaceae1; g__Alcanivorax; s__Alcanivorax_gelatiniphagus
40a707baad31fc258bc66868e4404164	0	0	0	46	0	0	0	47	0	0	0	0	0	0	0	0	273	124	d__Bacteria; p__Proteobacteria; c__Gammaproteobacteria; o__Enterobacterales; f__Enterobacteriaceae; g__Enterobacter; s__Klebsiella_aerogenes
94ad2853dd5a3d7e3925b618287ae4dc	0	0	4	0	0	0	0	0	0	0	0	0	0	0	0	0	0	0	d__Bacteria; p__Bacteroidota; c__Bacteroidia; o__Bacteroidales; f__Bacteroidaceae; g__Bacteroides; s__uncultured_Bacteroidales
77345ce6fbc71fdb2535085526b18cf3	0	0	0	0	0	0	0	0	0	0	0	0	0	0	3	0	0	0	d__Bacteria; p__Bacteroidota; c__Bacteroidia; o__Bacteroidales; f__Prevotellaceae; g__Prevotella; s__uncultured_bacterium
c814c60e2be3bc4347c0ea6992881383	5	0	0	0	0	0	0	0	47	0	0	296	0	0	0	0	0	0	d__Bacteria; p__Bacteroidota; c__Bacteroidia; o__Bacteroidales; f__Prevotellaceae; g__Alloprevotella; s__uncultured_bacterium
db2e7255262e5d9026e1b19d778e23c2	0	0	0	0	0	0	0	0	53	0	0	0	0	0	0	0	0	0	d__Bacteria; p__Proteobacteria; c__Gammaproteobacteria; o__Pseudomonadales; f__Moraxellaceae; g__Acinetobacter; s__Acinetobacter_sp.
3decf100796550d2762ba9d1409b9ea0	0	0	0	0	0	0	0	0	16	0	0	0	0	0	0	0	0	0	d__Bacteria; p__Proteobacteria; c__Alphaproteobacteria; o__Rhizobiales; f__Rhizobiaceae; g__Aminobacter; s__Aminobacter_sp.
26b510359e93978ca4f5c7d1f390e871	0	0	0	0	0	0	0	5	0	0	0	0	0	0	0	0	0	0	d__Bacteria; p__Proteobacteria; c__Gammaproteobacteria; o__Enterobacterales; f__Erwiniaceae; g__Tatumella; s__Tatumella_citrea
774095d79abe85ddde32de92dc487744	0	11	0	0	0	0	0	0	0	0	0	0	0	0	0	0	0	0	d__Bacteria; p__Proteobacteria; c__Gammaproteobacteria; o__Enterobacterales; f__Enterobacteriaceae; g__Klebsiella; s__Klebsiella_michiganensis
86f40d6e9f0755ed4ce04ce30212bcab	0	0	0	0	0	0	0	0	23	0	0	0	0	0	0	0	0	0	d__Bacteria; p__Actinobacteriota; c__Actinobacteria; o__Micromonosporales; f__Micromonosporaceae; g__Salinispora; s__uncultured_bacterium
6e6d9dd62514eca3e8485b48d45f9720	0	13	0	0	0	0	0	0	0	0	0	0	0	0	0	0	0	0	d__Bacteria; p__Proteobacteria; c__Gammaproteobacteria; o__Pseudomonadales; f__Pseudomonadaceae; g__Pseudomonas; s__Pseudomonas_mendocina
302ac81015a3a6693e18f6c36c816e30	0	0	0	0	0	0	0	0	151	0	0	84	0	0	0	0	0	0	d__Bacteria; p__Firmicutes; c__Bacilli; o__Lactobacillales; f__Carnobacteriaceae; g__Granulicatella; s__uncultured_bacterium
7f5205583a03b01dad66725d16f2a3fd	0	27	0	0	0	0	0	0	0	0	0	0	0	0	0	0	0	0	d__Bacteria; p__Proteobacteria; c__Gammaproteobacteria; o__Enterobacterales; f__Enterobacteriaceae; g__Klebsiella; s__Klebsiella_sp.
de7585a6c44e60b6d3a84a085edbaca5	0	0	0	0	0	0	0	0	0	0	0	8	0	0	0	0	0	0	d__Bacteria; p__Proteobacteria; c__Alphaproteobacteria; o__Rhizobiales; f__Rhizobiaceae; g__Shinella; s__metagenome
1704120dce8e23f129b90d8db88b6968	0	31	62	0	201	0	47	0	0	293	141	0	113	31	0	0	0	0	d__Bacteria; p__Firmicutes; c__Bacilli; o__Lactobacillales; f__Lactobacillaceae; g__Lactobacillus; s__bacterium_SJ3
6314424bfa92055412b285efe265ac29	0	0	0	0	0	0	0	0	317	0	0	254	0	0	31	0	0	0	d__Bacteria; p__Proteobacteria; c__Gammaproteobacteria; o__Pseudomonadales; f__Pseudomonadaceae; g__Pseudomonas; s__Pseudomonas_psychrotolerans
77db9ea09c6c19fe203098e0afb0c1d9	0	0	0	0	0	0	0	0	5	0	0	0	0	0	0	0	0	0	d__Bacteria; p__Deinococcota; c__Deinococci; o__Thermales; f__Thermaceae; g__Meiothermus; s__Meiothermus_silvanus
84f8dbd88941fc5bf2d6e9a237c84408	0	28	0	0	0	0	0	0	0	0	0	0	0	0	0	0	0	0	d__Bacteria; p__Proteobacteria; c__Gammaproteobacteria; o__Alteromonadales; f__Alteromonadaceae; g__Alishewanella; s__Alishewanella_solinquinati
ab9643abda2925bf8c8cada43a9bcc48	0	0	0	0	0	0	0	0	18	0	0	0	0	0	0	0	0	0	d__Bacteria; p__Actinobacteriota; c__Actinobacteria; o__Micrococcales; f__Cellulomonadaceae; g__Cellulomonas; s__Cellulomonas_hominis
c2b04df7d62148f8ad169b0cda0ad91b	0	30	0	0	0	0	0	0	0	0	0	11	0	0	0	0	0	0	d__Bacteria; p__Actinobacteriota; c__Actinobacteria; o__Propionibacteriales; f__Propionibacteriaceae; g__Cutibacterium; s__uncultured_Propionibacterium
6da15ce884d82b5da6e35dce02a5bb12	13	617	0	0	0	0	0	0	189	0	0	418	0	0	0	0	0	0	d__Bacteria; p__Firmicutes; c__Bacilli; o__Staphylococcales; f__Staphylococcaceae; g__Staphylococcus; s__Staphylococcus_sp.
e9808810da465e343a70f63b0342b544	6	0	0	0	0	0	0	0	0	0	0	0	0	0	0	0	0	0	d__Bacteria; p__Proteobacteria; c__Alphaproteobacteria; o__Caulobacterales; f__Caulobacteraceae; g__Caulobacter; s__Caulobacter_sp.
e7cc51eab23bd378b5f282f45a94f16e	0	41	0	0	0	0	0	0	0	0	0	0	0	0	0	0	0	0	d__Bacteria; p__Proteobacteria; c__Gammaproteobacteria; o__Enterobacterales; f__Enterobacteriaceae; g__Klebsiella; s__Klebsiella_oxytoca
aa05594ad1be1b979c2a0298427f9d52	0	8	0	0	0	0	0	0	0	0	0	0	0	0	0	0	0	0	d__Bacteria; p__Actinobacteriota; c__Actinobacteria; o__Propionibacteriales; f__Nocardioidaceae; g__Nocardioides; s__Nocardioides_lentus
9a64c4bb17dda6b682b02952d2d65401	0	0	0	0	0	0	0	0	4	0	0	0	0	0	0	0	0	0	d__Bacteria; p__Bacteroidota; c__Bacteroidia; o__Chitinophagales; f__Chitinophagaceae; g__Chitinophagaceae; s__Flavisolibacter_sp.
f05417b44a545fb49843bf5870d255c2	0	0	0	0	0	0	0	0	0	0	0	13	0	0	0	0	0	0	d__Bacteria; p__Actinobacteriota; c__Actinobacteria; o__Propionibacteriales; f__Nocardioidaceae; g__Nocardioides; s__Nocardioides_lentus
08eefc158ff9d9e91c935bcab88a002a	0	0	0	0	0	0	0	0	42	0	0	25	0	0	0	0	0	0	d__Bacteria; p__Proteobacteria; c__Alphaproteobacteria; o__Sphingomonadales; f__Sphingomonadaceae; g__Sphingomonas; s__Sphingomonas_sp.
5c7494796fe64c62701cd841a715642d	7	0	0	0	0	0	0	0	0	0	0	0	0	0	0	0	0	0	d__Bacteria; p__Actinobacteriota; c__Acidimicrobiia; o__Microtrichales; f__Ilumatobacteraceae; g__CL500-29_marine_group; s__uncultured_bacterium
b767cabea1a61d3296422f1d4aae01df	0	0	0	0	0	0	0	0	0	0	0	67	0	0	22	0	0	0	d__Bacteria; p__Bacteroidota; c__Bacteroidia; o__Bacteroidales; f__Bacteroidaceae; g__Bacteroides; s__Bacteroides_uniformis
b727311214b4c9331998003ad46b1db5	0	0	0	60	118	95	12	95	22	0	0	34	0	0	0	147	254	77	d__Bacteria; p__Proteobacteria; c__Gammaproteobacteria; o__Enterobacterales; f__Erwiniaceae; g__Pantoea; s__Pantoea_agglomerans
ce5bd82ebd792edcca1621ae78de80b2	0	6	0	0	0	0	0	0	0	0	0	0	0	0	0	0	0	0	d__Bacteria; p__Proteobacteria; c__Gammaproteobacteria; o__Pasteurellales; f__Pasteurellaceae; g__Haemophilus; s__Haemophilus_haemolyticus
194a1accc1e2869cf156d771f2f5af75	0	0	0	0	0	12	0	0	0	0	0	0	0	0	0	0	0	0	d__Bacteria; p__Bacteroidota; c__Bacteroidia; o__Flavobacteriales; f__Flavobacteriaceae; g__Mesonia; s__uncultured_bacterium
8d601acab2fce8132f060f0a4d049b9c	0	0	0	0	0	0	0	0	0	0	0	0	0	0	0	0	4	0	d__Bacteria; p__Proteobacteria; c__Gammaproteobacteria; o__Enterobacterales; f__Yersiniaceae; g__Serratia; s__Rahnella_sp.
db00bbc4871345e1536f57e2c6d29b32	6	0	0	0	0	0	0	0	0	0	0	0	0	0	0	0	0	0	d__Bacteria; p__Proteobacteria; c__Gammaproteobacteria; o__Burkholderiales; f__Oxalobacteraceae; g__Massilia; s__uncultured_bacterium
5e87d977bdb4373b4d5e96ed840090e5	0	0	0	0	0	0	0	0	6	0	0	0	0	0	0	0	0	0	d__Bacteria; p__Proteobacteria; c__Gammaproteobacteria; o__Burkholderiales; f__Comamonadaceae; g__Acidovorax; s__Acidovorax_defluvii
24044e839be2cdbdea1400ff88245d54	4	0	0	0	0	0	0	0	0	0	0	0	0	0	0	0	0	0	d__Bacteria; p__Bacteroidota; c__Bacteroidia; o__Bacteroidales; f__Paludibacteraceae; g__F0058; s__uncultured_bacterium
b4782ca2a29d2b7b7829bc73ea842075	15	26	0	0	0	0	0	0	0	0	0	0	0	0	0	0	0	0	d__Bacteria; p__Firmicutes; c__Negativicutes; o__Veillonellales-Selenomonadales; f__Veillonellaceae; g__Veillonella; s__uncultured_bacterium
ad60bd36293edaad8a313ea1dc46e687	31	217	5	0	0	0	0	0	0	0	3	0	0	0	0	0	0	0	d__Bacteria; p__Proteobacteria; c__Gammaproteobacteria; o__Burkholderiales; f__Oxalobacteraceae; g__Massilia; s__uncultured_bacterium
7e74dc6b9d2c5c10c6d16574e32b0af1	0	0	0	0	0	0	0	0	0	0	0	0	0	0	28	0	0	0	d__Bacteria; p__Firmicutes; c__Clostridia; o__Oscillospirales; f__Ruminococcaceae; g__Faecalibacterium; s__Faecalibacterium_sp.
bfcd79cce4b1128d54c0cdf1b8c4fb00	164	418	0	0	0	0	0	0	0	0	0	0	0	0	0	0	0	0	d__Bacteria; p__Actinobacteriota; c__Actinobacteria; o__Micrococcales; f__Microbacteriaceae; g__Microbacterium; s__uncultured_bacterium
d0b1e4993edf3804120590845614ccfe	0	0	0	0	0	0	0	0	38	0	0	0	0	0	0	0	0	0	d__Bacteria; p__Proteobacteria; c__Gammaproteobacteria; o__Pasteurellales; f__Pasteurellaceae; g__Haemophilus; s__uncultured_bacterium
5170a3290bc3f8cb3058c5db3eb3e9e2	0	0	0	0	0	0	0	0	0	0	0	37	0	0	0	0	0	0	d__Bacteria; p__Proteobacteria; c__Alphaproteobacteria; o__Rhodobacterales; f__Rhodobacteraceae; g__Falsirhodobacter; s__uncultured_bacterium
97abc7d5dbec755bad6fe895e5f934c8	0	0	0	0	0	0	0	0	0	0	0	9	0	0	0	0	0	0	d__Bacteria; p__Proteobacteria; c__Gammaproteobacteria; o__Pseudomonadales; f__Moraxellaceae; g__Acinetobacter; s__Acinetobacter_sp.
1b3d6e4e269170eac4b5992d11baac34	0	0	0	0	0	0	0	121	21	0	0	0	0	0	0	0	0	0	d__Bacteria; p__Proteobacteria; c__Gammaproteobacteria; o__Enterobacterales; f__Enterobacteriaceae; g__Citrobacter; s__Citrobacter_amalonaticus
7c24d3f3bb9dfdcad21be3d72ecee3e9	12	0	0	0	0	0	0	0	0	0	0	0	0	0	0	0	0	0	d__Bacteria; p__Proteobacteria; c__Gammaproteobacteria; o__Pseudomonadales; f__Moraxellaceae; g__Acinetobacter; s__Acinetobacter_baumannii
2565bb22b6f03dc0ee07828fcb17934f	0	0	0	0	0	0	0	0	84	0	0	195	0	12	15	0	0	0	d__Bacteria; p__Proteobacteria; c__Gammaproteobacteria; o__Pasteurellales; f__Pasteurellaceae; g__Aggregatibacter; s__Azospirillum_sp.
e531d68ea16e0a3a904c3d095f16949b	27	17	0	0	0	0	0	0	0	0	0	0	0	128	0	0	0	0	d__Bacteria; p__Actinobacteriota; c__Actinobacteria; o__Propionibacteriales; f__Propionibacteriaceae; g__Acidipropionibacterium; s__Acidipropionibacterium_damnosum
aee55b8c75cc7d75cfd7d4bd9879a1e3	0	23	0	0	0	0	0	0	0	0	0	0	0	0	0	0	0	0	d__Bacteria; p__Actinobacteriota; c__Actinobacteria; o__Frankiales; f__Sporichthyaceae; g__hgcI_clade; s__uncultured_actinobacterium
9c267836dfb657c583258fd41e284bc1	0	35	0	0	0	0	0	0	0	0	0	0	0	0	0	0	0	0	d__Bacteria; p__Proteobacteria; c__Gammaproteobacteria; o__Alteromonadales; f__Shewanellaceae; g__Shewanella; s__Shewanella_putrefaciens
c18793cebca95295a14630775d557a73	0	26	0	0	0	0	0	0	0	0	0	0	0	0	0	0	0	0	d__Bacteria; p__Proteobacteria; c__Gammaproteobacteria; o__Pseudomonadales; f__Moraxellaceae; g__Acinetobacter; s__Acinetobacter_marinus
b94b4b28bc61d78943dc2ac677605878	0	0	0	0	0	0	0	0	0	0	0	0	0	0	0	0	0	75	d__Bacteria; p__Proteobacteria; c__Gammaproteobacteria; o__Enterobacterales; f__Enterobacteriaceae; g__Kosakonia; s__Kosakonia_oryzae
4a6451f78d8c3e415d700e5205b66c6c	0	0	0	0	0	0	0	0	6	0	0	0	0	0	0	0	0	0	d__Bacteria; p__Proteobacteria; c__Gammaproteobacteria; o__Alteromonadales; f__Alteromonadaceae; g__Rheinheimera; s__Pararheinheimera_soli
91da0ce4122c123545218793f3d874cb	0	33	0	0	0	0	0	0	0	0	0	0	0	0	0	0	0	0	d__Bacteria; p__Actinobacteriota; c__Actinobacteria; o__Corynebacteriales; f__Nocardiaceae; g__Gordonia; s__Gordonia_sputi
063f831b94a5e7785a1486ebd190cc9a	0	16	0	0	0	0	0	0	0	0	0	0	0	0	0	0	0	0	d__Bacteria; p__Firmicutes; c__Bacilli; o__Staphylococcales; f__Staphylococcaceae; g__Staphylococcus; s__Staphylococcus_arlettae
153d5ee6be1c9a9ce659e6e0273cce49	0	12	0	0	0	0	0	0	0	0	0	0	0	0	0	0	0	0	d__Bacteria; p__Actinobacteriota; c__Acidimicrobiia; o__Microtrichales; f__Ilumatobacteraceae; g__uncultured; s__uncultured_bacterium
b320644e5addd2d1791260dfd8fd4e03	0	0	0	0	0	0	0	6	0	0	0	0	0	0	0	23	13	0	d__Bacteria; p__Proteobacteria; c__Gammaproteobacteria; o__Pseudomonadales; f__Pseudomonadaceae; g__Pseudomonas; s__Pseudomonas_putida
0cf76a454836e7c0b133b02dc542bb44	0	0	0	0	0	0	0	0	38	0	0	136	0	3	0	0	0	0	d__Bacteria; p__Actinobacteriota; c__Actinobacteria; o__Corynebacteriales; f__Corynebacteriaceae; g__Corynebacterium; s__uncultured_bacterium
0d4bba50b69e5da18079ace80414d01b	5	0	0	0	0	0	0	0	0	0	0	0	0	0	0	0	0	0	d__Bacteria; p__Firmicutes; c__Bacilli; o__Lactobacillales; f__Carnobacteriaceae; g__Atopostipes; s__uncultured_bacterium
a485306ee2de3b82ef0b2a1c0d71e10a	0	0	0	0	0	61	0	0	0	0	0	0	0	0	0	0	0	0	d__Bacteria; p__Proteobacteria; c__Gammaproteobacteria; o__Oceanospirillales; f__Halomonadaceae; g__Cobetia; s__Cobetia_sp.
26b65d0741a6210af563ce5f1313745d	0	0	0	0	0	0	0	0	29	0	0	30	0	10	25	0	0	0	d__Bacteria; p__Proteobacteria; c__Gammaproteobacteria; o__Burkholderiales; f__Comamonadaceae; g__Comamonas; s__Comamonas_sp.
30122a10b1ca7ea5886414dd473c5527	7	0	0	0	0	0	0	0	0	0	0	0	0	0	0	0	0	0	d__Bacteria; p__Bacteroidota; c__Bacteroidia; o__Flavobacteriales; f__Crocinitomicaceae; g__Fluviicola; s__uncultured_Fluviicola
ebb1993aed5b4cedbcdee526fd942054	0	0	0	0	0	0	0	0	0	0	0	18	0	0	0	0	0	0	d__Bacteria; p__Actinobacteriota; c__Actinobacteria; o__Micrococcales; f__Microbacteriaceae; g__Microbacterium; s__Microbacterium_proteolyticum
7e4d0dc62da3966d680040a67cc567ac	0	0	0	0	0	0	0	3	0	0	0	0	0	0	0	0	0	0	d__Bacteria; p__Proteobacteria; c__Gammaproteobacteria; o__Pseudomonadales; f__Moraxellaceae; g__Psychrobacter; s__Psychrobacter_sp.
940b29b4b99c6579dbf510be225e339e	0	39	0	0	0	0	0	0	0	0	0	0	0	0	0	0	0	0	d__Bacteria; p__Proteobacteria; c__Alphaproteobacteria; o__Azospirillales; f__Azospirillaceae; g__Azospirillum; s__Azospirillum_sp.
e1eb2d01940bec03d738998d4e0dea9a	0	0	0	0	0	0	0	0	0	0	0	25	0	0	0	0	0	0	d__Bacteria; p__Proteobacteria; c__Alphaproteobacteria; o__Rhodospirillales; f__uncultured; g__uncultured; s__uncultured_bacterium
f0025fa1560e584c7b6cdff37810f5b0	0	0	0	0	0	0	0	65	0	0	0	0	0	0	0	0	0	0	d__Bacteria; p__Firmicutes; c__Bacilli; o__Lactobacillales; f__Lactobacillaceae; g__Lactobacillus; s__Lactobacillus_silagei
7bc1f818ca1f18b3431483a73681ef96	0	0	0	0	0	4	0	0	0	0	0	0	0	0	0	0	0	0	d__Bacteria; p__Proteobacteria; c__Gammaproteobacteria; o__Pseudomonadales; f__Moraxellaceae; g__Acinetobacter; s__bacterium_28S414
921c12110bc0c44d7f09a15fb57b225e	0	0	0	0	0	0	0	69	0	0	0	0	0	0	0	0	0	0	d__Bacteria; p__Firmicutes; c__Bacilli; o__Lactobacillales; f__Lactobacillaceae; g__Pediococcus; s__Pediococcus_parvulus
13d665ef2f07af8f64dcb1efe1c7aed9	0	0	0	0	0	0	0	0	0	0	0	23	0	0	0	0	0	0	d__Bacteria; p__Bacteroidota; c__Bacteroidia; o__Bacteroidales; f__Prevotellaceae; g__Prevotella; s__uncultured_bacterium
208cf6cf4c4e19923cc45baca31247a3	0	0	34	0	0	0	0	0	0	0	0	0	0	0	0	0	0	0	d__Bacteria; p__Firmicutes; c__Bacilli; o__Lactobacillales; f__Lactobacillaceae; g__Lactobacillus; s__Lactobacillus_brevis
a083e72eec8b19821908d867d6d27f25	29	0	22	0	0	0	0	0	0	0	0	0	0	0	0	0	0	0	d__Bacteria; p__Firmicutes; c__Bacilli; o__Lactobacillales; f__Lactobacillaceae; g__Lactobacillus; s__Lactobacillus_wasatchensis
153cc70f8eef81fe9a36f08a300d78cb	0	33	0	0	0	0	0	0	0	0	0	0	0	0	0	0	0	0	d__Bacteria; p__Proteobacteria; c__Alphaproteobacteria; o__Rickettsiales; f__SM2D12; g__SM2D12; s__unidentified_marine
6f03eb2da00f2e8cf8ebdc94263c08ce	0	0	85	0	0	0	0	0	0	0	0	0	0	0	0	0	0	0	d__Bacteria; p__Firmicutes; c__Bacilli; o__Lactobacillales; f__Lactobacillaceae; g__Lactobacillus; s__Lactobacillus_pentosus
8612c3a5689de142db862fc6143ab5b7	0	0	0	0	0	0	0	0	45	0	0	50	0	0	0	0	0	0	d__Bacteria; p__Bacteroidota; c__Bacteroidia; o__Flavobacteriales; f__Weeksellaceae; g__Moheibacter; s__uncultured_bacterium
4f219b2a7bf28c09ba00792eee76ff2c	0	8	0	0	0	0	0	0	0	0	0	0	0	0	0	0	0	0	d__Bacteria; p__Proteobacteria; c__Alphaproteobacteria; o__Rhizobiales; f__Rhizobiaceae; g__Shinella; s__Shinella_sp.
8c4ed007b99e045a841e449c41f8abca	0	0	0	0	0	0	0	0	0	0	0	0	0	70	0	0	0	0	d__Bacteria; p__Firmicutes; c__Bacilli; o__Lactobacillales; f__Lactobacillaceae; g__Lactobacillus; s__Lactobacillus_buchneri
417915c93bbf7b342a55124116464542	9	0	0	0	0	0	0	0	0	0	0	0	0	0	0	0	0	0	d__Bacteria; p__Bacteroidota; c__Bacteroidia; o__Bacteroidales; f__Prevotellaceae; g__Alloprevotella; s__uncultured_organism
889da62b064bfc5d85e7bdc6cbc7da43	0	20	0	0	0	0	0	0	0	0	0	0	0	0	0	0	0	0	d__Bacteria; p__Proteobacteria; c__Alphaproteobacteria; o__Rhizobiales; f__Rhizobiaceae; g__Allorhizobium-Neorhizobium-Pararhizobium-Rhizobium; s__uncultured_bacterium
8ac22e10d644f39e5a2dc62c59895527	5	0	0	0	0	0	0	0	0	0	0	0	0	0	0	0	0	0	d__Bacteria; p__Bacteroidota; c__Bacteroidia; o__Bacteroidales; f__Bacteroidaceae; g__Bacteroides; s__uncultured_bacterium
6515f7c7ceb5d62dce58f403610a55f1	0	24	0	0	0	0	0	0	0	0	0	0	0	0	0	0	0	0	d__Bacteria; p__Proteobacteria; c__Alphaproteobacteria; o__Rhodobacterales; f__Rhodobacteraceae; g__Cereibacter; s__Cereibacter_changlensis
f755f59ec313fefd582d6c990d4bfd6b	0	0	0	0	0	0	0	0	0	0	0	21	0	0	0	0	0	0	d__Bacteria; p__Firmicutes; c__Negativicutes; o__Veillonellales-Selenomonadales; f__Selenomonadaceae; g__Selenomonas; s__uncultured_bacterium
3a9045d7acdc7ece96d0c0b8ffaba786	0	16	0	0	0	0	0	0	0	0	0	0	0	0	0	0	0	0	d__Bacteria; p__Proteobacteria; c__Gammaproteobacteria; o__Burkholderiales; f__Neisseriaceae; g__Neisseria; s__uncultured_bacterium
063a133065abc12c9ff0124f46e710e5	60	0	0	0	0	0	0	0	0	0	0	0	0	0	0	0	0	0	d__Bacteria; p__Firmicutes; c__Bacilli; o__Lactobacillales; f__Lactobacillaceae; g__Pediococcus; s__Pediococcus_parvulus
4ff7eddd226ad12dba967191968096b0	0	0	0	0	0	0	0	0	0	0	0	47	0	0	0	0	0	0	d__Bacteria; p__Firmicutes; c__Clostridia; o__Oscillospirales; f__Ruminococcaceae; g__Faecalibacterium; s__uncultured_bacterium
7eedb590513b0cc175a96451d09f1e3c	0	0	0	0	0	0	0	0	0	0	0	0	65	85	0	0	0	0	d__Bacteria; p__Firmicutes; c__Bacilli; o__Lactobacillales; f__Lactobacillaceae; g__Lactobacillus; s__Lactobacillus_rapi
43ba4d7cdc091e20149ea56dcd18eaf1	0	27	0	0	0	0	0	0	0	0	0	0	0	0	0	0	0	0	d__Bacteria; p__Firmicutes; c__Clostridia; o__Oscillospirales; f__Oscillospiraceae; g__Intestinimonas; s__uncultured_bacterium
2d111b0e9f468787b1caad9c8f03045e	0	22	0	0	0	0	0	0	0	0	0	0	0	0	0	0	0	0	d__Bacteria; p__Proteobacteria; c__Gammaproteobacteria; o__Pseudomonadales; f__Moraxellaceae; g__Acinetobacter; s__Acinetobacter_sp.
18c1580530e4ad22e87172cd20e6ad45	0	16	0	0	0	0	0	0	0	0	0	0	0	0	0	0	0	0	d__Bacteria; p__Bacteroidota; c__Bacteroidia; o__Flavobacteriales; f__Weeksellaceae; g__Cloacibacterium; s__Cloacibacterium_sp.
e8059cc303060aaa7c1139c6e7642aed	0	41	0	0	0	0	0	0	0	0	0	0	0	0	0	0	0	0	d__Bacteria; p__Fusobacteriota; c__Fusobacteriia; o__Fusobacteriales; f__Leptotrichiaceae; g__Leptotrichia; s__uncultured_bacterium
606aebeeef6b18034feada877dc35714	0	0	0	0	0	0	0	0	0	0	0	0	0	0	12	0	0	0	d__Bacteria; p__Firmicutes; c__Bacilli; o__Lactobacillales; f__Lactobacillaceae; g__Pediococcus; s__Pediococcus_ethanolidurans
cda2d283e62644648e3a98600624dd45	0	0	0	0	3	0	0	0	0	0	0	0	0	0	0	0	0	0	d__Bacteria; p__Firmicutes; c__Negativicutes; o__Acidaminococcales; f__Acidaminococcaceae; g__Phascolarctobacterium; s__uncultured_Firmicutes
595e8fc256989f40c5afed9f2ec1b368	0	0	0	0	0	0	0	0	0	0	0	87	0	0	0	0	0	0	d__Bacteria; p__Fusobacteriota; c__Fusobacteriia; o__Fusobacteriales; f__Fusobacteriaceae; g__Fusobacterium; s__uncultured_bacterium
0487b98be1f00ee5a4eaf5479cc15433	0	0	0	0	0	0	0	0	0	56	0	0	0	0	0	0	0	0	d__Bacteria; p__Firmicutes; c__Bacilli; o__Lactobacillales; f__Lactobacillaceae; g__Pediococcus; s__Pediococcus_parvulus
e11b66fff9ec81825093fb53e31354fb	0	0	0	0	0	0	0	0	0	0	0	17	0	0	0	0	0	0	d__Bacteria; p__Proteobacteria; c__Gammaproteobacteria; o__Enterobacterales; f__Erwiniaceae; g__Pantoea; s__Pantoea_ananatis
078243ac46e2e8442d3ce1932d83b9b1	0	0	0	0	0	6	0	0	0	0	0	0	0	0	16	0	0	0	d__Bacteria; p__Proteobacteria; c__Gammaproteobacteria; o__Alteromonadales; f__Pseudoalteromonadaceae; g__Pseudoalteromonas; s__Pseudoalteromonas_tetraodonis
9975bc15d1c3651a288f23f0c4b6aaf9	0	0	0	0	0	0	0	0	27	0	0	0	0	0	0	0	0	0	d__Bacteria; p__Firmicutes; c__Clostridia; o__Lachnospirales; f__Lachnospiraceae; g__Blautia; s__uncultured_bacterium
2b17a6a9d77dd864bfe3d2df959abfe4	0	0	0	0	0	0	0	0	0	0	0	32	0	0	0	0	0	0	d__Bacteria; p__Actinobacteriota; c__Rubrobacteria; o__Rubrobacterales; f__Rubrobacteriaceae; g__Rubrobacter; s__uncultured_actinobacterium
e0ac1fc87ac7d6313ab4c4c52ca3e2ce	7	0	0	0	0	0	0	0	0	0	0	0	0	0	0	0	0	0	d__Bacteria; p__Bacteroidota; c__Bacteroidia; o__Bacteroidales; f__Bacteroidaceae; g__Bacteroides; s__bacterium_NLAE-zl-P132
bb75eb23f79f2afb83e19b9cfe1635b1	0	0	0	0	0	0	0	0	0	0	0	0	0	0	0	13	0	0	d__Bacteria; p__Proteobacteria; c__Gammaproteobacteria; o__Pseudomonadales; f__Pseudomonadaceae; g__Pseudomonas; s__Pseudomonas_lutea
bdf06f5558a94f3e4f3ec91ac25e0c27	69	144	0	0	0	0	0	0	322	0	7	211	0	0	12	0	0	0	d__Bacteria; p__Proteobacteria; c__Gammaproteobacteria; o__Enterobacterales; f__Enterobacteriaceae; g__Escherichia-Shigella; s__Escherichia_coli
33c69683bf458bf0e606b8e3ae6fc44f	100	150	0	0	0	0	0	0	0	0	0	0	0	0	0	0	0	0	d__Bacteria; p__Actinobacteriota; c__Actinobacteria; o__Micrococcales; f__Microbacteriaceae; g__Pseudoclavibacter; s__Pseudoclavibacter_terrae
bd215cda61501041b7a9d5a87f1e6ad9	0	0	3	0	0	0	0	0	0	0	0	0	0	0	0	0	0	0	d__Bacteria; p__Campilobacterota; c__Campylobacteria; o__Campylobacterales; f__Helicobacteraceae; g__Helicobacter; s__Helicobacter_sp.
3c7e7fde34e967156bf2788ac137bb20	0	47	0	0	0	0	0	0	0	0	0	0	0	0	0	0	0	0	d__Bacteria; p__Proteobacteria; c__Gammaproteobacteria; o__Pseudomonadales; f__Pseudomonadaceae; g__Pseudomonas; s__Pseudomonas_sp.
b0ce8aab6b4f9a60c820f9d86ac3cf61	0	0	0	0	0	0	0	0	0	0	0	11	0	0	0	0	0	0	d__Bacteria; p__Proteobacteria; c__Alphaproteobacteria; o__Rhizobiales; f__Beijerinckiaceae; g__Methylobacterium-Methylorubrum; s__Methylobacterium_adhaesivum
b4081084d05583bb9afe01db7a6a1781	0	0	0	40	0	0	0	0	0	0	0	0	0	0	0	0	0	0	d__Bacteria; p__Proteobacteria; c__Gammaproteobacteria; o__Enterobacterales; f__Erwiniaceae; g__Pantoea; s__Pantoea_sp.
39fe4d6670a138c2273106e29917ea32	0	0	0	0	0	0	0	0	13	0	0	0	0	0	0	0	0	0	d__Bacteria; p__Firmicutes; c__Clostridia; o__Lachnospirales; f__Lachnospiraceae; g__[Ruminococcus]_torques_group; s__uncultured_organism
87ad1bb9b2005fbd629cafb683b946d2	0	0	0	0	0	0	0	0	0	0	0	30	0	0	0	0	0	0	d__Bacteria; p__Firmicutes; c__Bacilli; o__Lactobacillales; f__Aerococcaceae; g__Abiotrophia; s__uncultured_bacterium
fc9f217e811c08210b9c55bb679ec8c0	0	0	0	0	0	0	0	0	0	0	0	10	0	0	0	0	0	0	d__Bacteria; p__Proteobacteria; c__Gammaproteobacteria; o__Xanthomonadales; f__Xanthomonadaceae; g__Stenotrophomonas; s__Stenotrophomonas_sp.
c246fd4cb1f3ee84aa2ed2969a6290b6	11	8	0	0	0	0	0	0	0	0	0	0	0	0	0	0	0	0	d__Bacteria; p__Proteobacteria; c__Gammaproteobacteria; o__Alteromonadales; f__Alteromonadaceae; g__Rheinheimera; s__Rheinheimera_sp.
615685ce82a9e061ee688baebdec179c	14	0	0	0	0	0	0	0	0	0	0	0	0	0	0	0	0	0	d__Bacteria; p__Proteobacteria; c__Alphaproteobacteria; o__Rhodobacterales; f__Rhodobacteraceae; g__Amaricoccus; s__metagenome
a646b37717d33f69f3474f3c25447077	0	0	0	0	0	0	0	0	0	0	0	21	0	0	0	0	0	0	d__Bacteria; p__Actinobacteriota; c__Actinobacteria; o__Streptosporangiales; f__Streptosporangiaceae; g__Nonomuraea; s__Nonomuraea_thermotolerans
4366432ab98b27fff825d47b49964598	0	0	0	0	0	0	0	0	18	0	0	0	0	0	0	0	0	0	d__Bacteria; p__Proteobacteria; c__Alphaproteobacteria; o__Rhizobiales; f__Rhizobiaceae; g__Ochrobactrum; s__Ochrobactrum_rhizosphaerae
6757e0d627453ffae96a3242b85d6ad0	0	14	0	0	16	0	0	0	0	0	0	0	0	0	0	0	0	0	d__Bacteria; p__Firmicutes; c__Clostridia; o__Lachnospirales; f__Lachnospiraceae; g__Roseburia; s__uncultured_Roseburia
a2eab60ff1653bea6ea01d213d2bae4d	0	0	0	0	0	0	0	4	0	0	0	0	0	0	0	0	0	0	d__Bacteria; p__Proteobacteria; c__Alphaproteobacteria; o__Rhodobacterales; f__Rhodobacteraceae; g__Paracoccus; s__uncultured_bacterium
27957443ed571eb78e066685805c05da	4	51	0	0	0	0	0	0	0	0	0	0	0	0	0	0	0	0	d__Bacteria; p__Cyanobacteria; c__Vampirivibrionia; o__Obscuribacterales; f__Obscuribacteraceae; g__Obscuribacteraceae; s__uncultured_bacterium
2aba350ee65befff38a6d13b0c3f81d4	0	0	0	0	0	0	0	0	16	0	0	0	0	0	0	0	0	0	d__Bacteria; p__Firmicutes; c__Clostridia; o__Peptostreptococcales-Tissierellales; f__Peptostreptococcales-Tissierellales; g__Anaerococcus; s__Anaerococcus_nagyae
34fb42c8443b1f04590e4c17bc78d23f	0	43	0	0	0	0	0	0	0	0	0	0	0	0	0	0	0	0	d__Bacteria; p__Actinobacteriota; c__Actinobacteria; o__Micrococcales; f__Microbacteriaceae; g__Microbacterium; s__Microbacterium_oxydans
03e0c3f261b7704ea3bb375797c2faca	6	0	0	0	0	0	0	0	0	0	0	0	0	0	0	0	0	0	d__Bacteria; p__Actinobacteriota; c__Actinobacteria; o__Pseudonocardiales; f__Pseudonocardiaceae; g__Pseudonocardia; s__Pseudonocardia_alni
5bacd977ef809562cf5de2907ee9bdfb	0	26	0	0	0	0	0	0	0	0	0	0	0	0	0	0	0	0	d__Bacteria; p__Proteobacteria; c__Alphaproteobacteria; o__Sphingomonadales; f__Sphingomonadaceae; g__Novosphingobium; s__Sphingomonas_sp.
37f109908fdd20e91c582b0c5e444759	7	0	0	0	0	0	0	0	0	0	0	0	0	0	0	0	0	0	d__Bacteria; p__Proteobacteria; c__Alphaproteobacteria; o__Caulobacterales; f__Caulobacteraceae; g__Caulobacter; s__uncultured_bacterium
80530ec27324d71146f9d4a952d440db	0	33	0	0	0	0	0	0	1849	0	0	950	0	0	0	0	0	0	d__Bacteria; p__Firmicutes; c__Bacilli; o__Lactobacillales; f__Enterococcaceae; g__Enterococcus; s__Enterococcus_flavescens
538cfcf30a87835ef668957c21c0ab4e	0	0	0	0	0	0	0	0	38	0	0	0	0	0	0	0	0	0	d__Bacteria; p__Firmicutes; c__Bacilli; o__Bacillales; f__Bacillaceae; g__Geobacillus; s__Parageobacillus_thermoglucosidasius
2004b89f7ff576cf5b07c745afa41de0	0	0	0	0	0	0	0	0	9	0	0	0	0	0	0	0	0	0	d__Bacteria; p__Bacteroidota; c__Bacteroidia; o__Flavobacteriales; f__Weeksellaceae; g__Chryseobacterium; s__Chryseobacterium_sp.
f747ca6bba6e2a5db200cb5fe935c988	0	40	0	0	0	0	0	0	8	0	0	0	0	0	18	0	0	0	d__Bacteria; p__Proteobacteria; c__Alphaproteobacteria; o__Rhizobiales; f__Rhizobiaceae; g__Allorhizobium-Neorhizobium-Pararhizobium-Rhizobium; s__Rhizobium_zeae
a879e6bcbc15bc460f3e9cc0bdb789dc	0	36	11	0	0	0	0	0	0	0	0	0	0	0	0	0	0	0	d__Bacteria; p__Proteobacteria; c__Gammaproteobacteria; o__Xanthomonadales; f__Xanthomonadaceae; g__Pseudoxanthomonas; s__endophytic_bacterium
73e23faa1dd76aa31965e3ae6a57e403	39	22	0	0	0	0	0	0	0	0	0	0	0	0	0	0	0	0	d__Bacteria; p__Proteobacteria; c__Alphaproteobacteria; o__Rhodobacterales; f__Rhodobacteraceae; g__uncultured; s__Tabrizicola_sp.
f740322f18162c42e129e3a5d30d2c37	0	0	0	0	0	0	0	0	17	0	0	75	0	0	0	0	0	0	d__Bacteria; p__Proteobacteria; c__Gammaproteobacteria; o__Burkholderiales; f__Burkholderiaceae; g__Burkholderia-Caballeronia-Paraburkholderia; s__uncultured_Burkholderia
3394b9d2ab14e5db89f1561ad0e94fb3	0	12	0	0	0	0	0	0	0	0	0	0	0	0	0	0	0	0	d__Bacteria; p__Proteobacteria; c__Gammaproteobacteria; o__Burkholderiales; f__Comamonadaceae; g__Acidovorax; s__Acidovorax_sp.
2648d701068dfba18f7e2ad366e589b9	10	47	0	0	0	0	0	0	37	0	0	13	0	0	0	0	0	0	d__Bacteria; p__Actinobacteriota; c__Actinobacteria; o__Corynebacteriales; f__Nocardiaceae; g__Gordonia; s__Gordonia_bronchialis
a7ba9a8f6daf2f43e2855d84e310bd69	0	5	0	0	0	0	0	0	58	0	0	1400	0	0	27	0	0	0	d__Bacteria; p__Proteobacteria; c__Alphaproteobacteria; o__Rhizobiales; f__Beijerinckiaceae; g__Methylobacterium-Methylorubrum; s__Methylorubrum_extorquens
2ca12b6c1b188c5f22f7c58bfb6b95c1	0	0	0	0	0	0	0	0	140	0	0	259	0	0	44	0	0	0	d__Bacteria; p__Proteobacteria; c__Gammaproteobacteria; o__Burkholderiales; f__Comamonadaceae; g__Aquabacterium; s__uncultured_bacterium
ad9c637aec3e8965e911aceac03d8ebb	47	57	27	0	0	0	0	0	1649	0	0	445	0	175	497	0	0	0	d__Bacteria; p__Proteobacteria; c__Gammaproteobacteria; o__Pseudomonadales; f__Pseudomonadaceae; g__Pseudomonas; s__Pseudomonas_sp.
e2bdcd9e1d893c17cc31d9e0d11d4220	0	0	0	0	0	0	0	0	15	0	0	32	0	0	0	0	0	0	d__Bacteria; p__Aquificota; c__Aquificae; o__Aquificales; f__Aquificaceae; g__Hydrogenobacter; s__Hydrogenobacter_subterraneus
92023d3a203aa157285ca0bb54711713	0	0	0	0	0	0	0	0	0	0	0	26	0	0	0	0	0	0	d__Bacteria; p__Firmicutes; c__Clostridia; o__Lachnospirales; f__Lachnospiraceae; g__Blautia; s__uncultured_bacterium
1cd2878c3901ca26054483dd0821d1e6	0	0	0	0	0	0	0	0	0	0	0	14	0	0	42	0	0	0	d__Bacteria; p__Proteobacteria; c__Alphaproteobacteria; o__Rhodobacterales; f__Rhodobacteraceae; g__Paracoccus; s__Paracoccus_sp.
bf67cbf01f0842a1ed70b60a37ab4df8	7	0	0	0	0	0	0	0	0	0	0	0	0	0	0	0	0	0	d__Bacteria; p__Proteobacteria; c__Alphaproteobacteria; o__Sphingomonadales; f__Sphingomonadaceae; g__Sphingomonas; s__Sphingomonas_sp.
cb2d11d8f84a14e177ffd75f464570c1	6	0	0	0	0	0	0	0	0	0	0	0	0	0	0	0	0	0	d__Bacteria; p__Proteobacteria; c__Alphaproteobacteria; o__Rhodobacterales; f__Rhodobacteraceae; g__uncultured; s__uncultured_Amaricoccus
d3056643ba4a647defd7f5eed00e7a45	0	0	7	0	0	0	0	0	0	0	0	0	0	0	0	0	0	0	d__Bacteria; p__Firmicutes; c__Bacilli; o__Lactobacillales; f__Lactobacillaceae; g__Lactobacillus; s__Lactobacillus_yonginensis
9c16a90ed2701b23f993b6eb090a53c8	0	20	0	0	0	0	0	0	0	0	0	0	0	0	0	0	0	0	d__Bacteria; p__Proteobacteria; c__Gammaproteobacteria; o__Alteromonadales; f__Alteromonadaceae; g__Rheinheimera; s__uncultured_bacterium
34fe8d0b1c2f8dd643239be63cddabfb	10	32	0	0	0	0	0	11	206	0	0	195	0	0	0	0	0	0	d__Bacteria; p__Firmicutes; c__Bacilli; o__Lactobacillales; f__Streptococcaceae; g__Streptococcus; s__Streptococcus_salivarius
d33eca7db0ab09ef88ac770794955307	0	0	0	0	0	0	0	0	15	0	0	0	0	0	0	0	0	0	d__Bacteria; p__Actinobacteriota; c__Actinobacteria; o__Micrococcales; f__Dermabacteraceae; g__Brachybacterium; s__Brachybacterium_sp.
e41b297511021bbc4e6be605075f9c12	0	2	0	0	0	0	0	0	0	0	0	0	0	0	0	0	0	0	d__Bacteria; p__Proteobacteria; c__Gammaproteobacteria; o__Burkholderiales; f__Comamonadaceae; g__Acidovorax; s__uncultured_bacterium
5f449a576ac50332fb97109bb577e1de	10	0	0	0	0	0	0	0	0	0	0	0	0	0	0	0	0	0	d__Bacteria; p__Proteobacteria; c__Gammaproteobacteria; o__Oceanospirillales; f__Nitrincolaceae; g__Nitrincola; s__gamma_proteobacterium
21037864f4d095ec05baffba80d0ee9b	66	480	0	0	0	0	0	21	39	0	0	0	0	0	85	0	0	0	d__Bacteria; p__Firmicutes; c__Clostridia; o__Clostridiales; f__Clostridiaceae; g__Clostridium_sensu_stricto_1; s__Clostridium_beijerinckii
2e7bbbedcd993c5bbf63201224b32501	6	0	0	0	0	0	0	0	0	0	0	0	0	0	0	0	0	0	d__Bacteria; p__Proteobacteria; c__Gammaproteobacteria; o__Pseudomonadales; f__Moraxellaceae; g__Acinetobacter; s__Acinetobacter_sp.
0e52c04aa3f31038210e7b6687e4dcd1	0	0	0	0	0	0	0	0	4	0	0	0	0	0	0	0	0	0	d__Bacteria; p__Proteobacteria; c__Gammaproteobacteria; o__Burkholderiales; f__Comamonadaceae; g__uncultured; s__uncultured_bacterium
e5b0320a18a5b68654335c1b389c5343	0	47	0	0	0	0	0	0	0	0	0	0	0	0	0	0	0	0	d__Bacteria; p__Bacteroidota; c__Bacteroidia; o__Flavobacteriales; f__Weeksellaceae; g__uncultured; s__Daejeonia_ginsenosidivorans
461fee1db31bb4b6908033514bd4757b	0	0	0	0	0	0	0	0	0	0	0	4	0	0	0	0	0	0	d__Bacteria; p__Firmicutes; c__Bacilli; o__Lactobacillales; f__Leuconostocaceae; g__Weissella; s__Weissella_cibaria
1590d4388a7b8037e8ff67bc0ac9d5f7	0	0	4	0	0	0	0	0	0	0	0	0	0	0	0	0	0	0	d__Bacteria; p__Firmicutes; c__Bacilli; o__Lactobacillales; f__Lactobacillaceae; g__Lactobacillus; s__uncultured_bacterium
85b79d3d9c3228aca23f321745eba957	0	39	31	0	0	0	0	13	0	0	0	0	0	0	0	0	0	0	d__Bacteria; p__Proteobacteria; c__Alphaproteobacteria; o__Acetobacterales; f__Acetobacteraceae; g__Acetobacter; s__Acetobacter_aceti
d46370148cfd59e01207192b42c41f1a	0	0	0	0	0	0	0	0	0	0	0	19	0	0	0	0	0	0	d__Bacteria; p__Bacteroidota; c__Bacteroidia; o__Bacteroidales; f__Prevotellaceae; g__Prevotella; s__uncultured_bacterium
24b15155b97eb26bc7da1e5aae33c370	0	0	0	0	0	0	0	0	8	0	0	0	0	0	0	0	0	0	d__Bacteria; p__Firmicutes; c__Negativicutes; o__Veillonellales-Selenomonadales; f__Veillonellaceae; g__Veillonella; s__uncultured_Veillonella
f656a84eb56e2e23b1ab7dffa68655dc	0	0	0	0	0	0	0	0	0	0	0	0	0	0	6	0	0	0	d__Bacteria; p__Firmicutes; c__Clostridia; o__Lachnospirales; f__Lachnospiraceae; g__Dorea; s__uncultured_bacterium
f71364be16460e7cda7f9a62aec782e5	0	0	0	0	0	0	0	0	0	0	0	96	0	0	0	0	0	0	d__Bacteria; p__Bacteroidota; c__Bacteroidia; o__Bacteroidales; f__Bacteroidaceae; g__Bacteroides; s__uncultured_organism
9a775549203c82edc7832919fadc2235	23	48	0	0	0	0	0	0	0	0	0	0	0	0	0	0	0	0	d__Bacteria; p__WPS-2; c__WPS-2; o__WPS-2; f__WPS-2; g__WPS-2; s__uncultured_bacterium
9345d2406ce003a1108aa9fcf18b90e9	0	0	0	705	24	73	0	0	0	0	0	0	0	0	0	25	33	0	d__Bacteria; p__Proteobacteria; c__Gammaproteobacteria; o__Enterobacterales; f__Erwiniaceae; g__Erwinia; s__Enterobacteriaceae_bacterium
2181118dc82f9cc06975daf19d4101bd	0	0	0	0	0	0	0	0	0	0	0	17	0	0	0	0	0	0	d__Bacteria; p__Fusobacteriota; c__Fusobacteriia; o__Fusobacteriales; f__Leptotrichiaceae; g__Streptobacillus; s__uncultured_bacterium
74c866bdfc15f6507c950be57c8ac808	0	7	0	0	0	0	0	0	0	0	0	0	0	0	0	0	0	0	d__Bacteria; p__Actinobacteriota; c__Actinobacteria; o__Micrococcales; f__Dermacoccaceae; g__Branchiibius; s__Branchiibius_cervicis
09226cae3044afec726975edaacec66e	0	60	0	0	0	0	0	0	0	0	0	0	0	0	0	0	0	0	d__Bacteria; p__Proteobacteria; c__Gammaproteobacteria; o__Pseudomonadales; f__Moraxellaceae; g__Acinetobacter; s__bacterium
0d3e3baaaf11174b558d3c857081e9a6	0	0	0	0	0	0	0	0	0	0	0	9	0	0	0	0	0	0	d__Bacteria; p__Bacteroidota; c__Bacteroidia; o__Flavobacteriales; f__Flavobacteriaceae; g__Flavobacterium; s__uncultured_bacterium
583dd2b3405a06420119b58d8348e277	0	0	0	0	0	0	0	0	0	0	0	6	0	0	0	0	0	0	d__Bacteria; p__Proteobacteria; c__Gammaproteobacteria; o__Burkholderiales; f__Neisseriaceae; g__Neisseria; s__Neisseria_oralis
04e08d897e23b9abae26d4db2cb08ca6	0	0	0	0	0	0	0	0	0	0	0	44	0	0	0	0	0	0	d__Bacteria; p__Actinobacteriota; c__Coriobacteriia; o__Coriobacteriales; f__Atopobiaceae; g__Atopobium; s__uncultured_bacterium
bbbe0c21884c5a5768377d28cdce2d2d	0	19	0	0	0	0	0	0	0	0	0	0	0	0	0	0	0	0	d__Bacteria; p__Proteobacteria; c__Alphaproteobacteria; o__Caulobacterales; f__Hyphomonadaceae; g__Henriciella; s__Henriciella_litoralis
29d94d3c1af66f0e2d500ad817c69e51	0	0	0	0	0	8	0	0	0	0	0	0	0	0	0	0	0	0	d__Bacteria; p__Proteobacteria; c__Gammaproteobacteria; o__Oceanospirillales; f__Halomonadaceae; g__Kushneria; s__uncultured_bacterium
1a2b4d7b2e93a297fd1ea7e0e8e6acc0	0	0	2	0	0	0	0	0	0	0	0	0	0	0	0	0	0	0	d__Bacteria; p__Firmicutes; c__Clostridia; o__Lachnospirales; f__Lachnospiraceae; g__Blautia; s__uncultured_bacterium
72969237100902d94cf85d178210e44d	0	0	0	0	0	20	0	0	0	0	0	0	0	0	0	0	0	0	d__Bacteria; p__Proteobacteria; c__Gammaproteobacteria; o__Pseudomonadales; f__Pseudomonadaceae; g__Pseudomonas; s__Pseudomonas_sp.
0c5348532ab86c4ab29fe206a6029c73	11	27	0	0	0	0	0	0	0	0	0	40	0	0	0	0	0	0	d__Bacteria; p__Bacteroidota; c__Bacteroidia; o__Flavobacteriales; f__Weeksellaceae; g__Chryseobacterium; s__uncultured_bacterium
098ab96659e9cb80fbc52a5fdbab75de	0	19	0	0	0	0	0	0	0	0	0	0	0	0	0	0	0	0	d__Bacteria; p__Proteobacteria; c__Gammaproteobacteria; o__Enterobacterales; f__Enterobacteriaceae; g__Mangrovibacter; s__bacterium
52b4bb6715cb5e9a65458c57e9f1b135	0	6	0	0	0	0	0	0	0	0	0	0	0	0	0	0	0	0	d__Bacteria; p__Deinococcota; c__Deinococci; o__Deinococcales; f__Deinococcaceae; g__Deinococcus; s__uncultured_bacterium
a772e3f52211777c7a008db3191c9df0	98	164	0	0	0	0	0	0	542	0	8	235	0	0	19	0	0	0	d__Bacteria; p__Proteobacteria; c__Alphaproteobacteria; o__Sphingomonadales; f__Sphingomonadaceae; g__Sphingobium; s__Sphingomonas_sp.
100e23a2a8741c61ca9fd64dfaa52ca9	0	86	0	0	0	0	0	0	0	0	0	0	0	0	0	0	0	0	d__Bacteria; p__Actinobacteriota; c__Actinobacteria; o__Micrococcales; f__Microbacteriaceae; g__Microbacterium; s__Microbacterium_schleiferi
88ce7698414d5b07b06dbaac20ab0364	0	0	2	0	0	0	0	0	0	0	0	0	0	0	0	0	0	0	d__Bacteria; p__Actinobacteriota; c__Actinobacteria; o__Corynebacteriales; f__Mycobacteriaceae; g__Mycobacterium; s__uncultured_bacterium
208d78ad46c2018c6f309aa3781bf077	0	0	0	0	0	0	0	0	53	0	0	0	0	0	0	0	0	0	d__Bacteria; p__Proteobacteria; c__Alphaproteobacteria; o__Sphingomonadales; f__Sphingomonadaceae; g__Novosphingobium; s__uncultured_Novosphingobium
f220abfabae884640e4a8567f4611818	0	0	0	0	0	0	0	33	0	0	0	0	0	0	0	0	0	0	d__Bacteria; p__Proteobacteria; c__Gammaproteobacteria; o__Oceanospirillales; f__Halomonadaceae; g__Chromohalobacter; s__Chromohalobacter_canadensis
f37a96af1176c756061dafe66b77b16c	0	37	0	0	0	0	0	0	0	0	0	0	0	0	0	0	0	0	d__Bacteria; p__Bacteroidota; c__Bacteroidia; o__Sphingobacteriales; f__Sphingobacteriaceae; g__Nubsella; s__uncultured_bacterium
e2f1e208ac4f0384e882e45d0ba5515b	0	0	0	0	0	0	129	0	0	0	0	0	0	0	0	0	0	69	d__Bacteria; p__Proteobacteria; c__Gammaproteobacteria; o__Enterobacterales; f__Enterobacteriaceae; g__Kosakonia; s__Kosakonia_radicincitans
f026bdce7e14c536c902335c67760c15	0	0	0	0	0	0	0	0	0	0	0	7	0	0	0	0	0	0	d__Bacteria; p__Fusobacteriota; c__Fusobacteriia; o__Fusobacteriales; f__Fusobacteriaceae; g__Fusobacterium; s__Fusobacterium_sp.
f934819322fb32e6bfb9bcdd4e343c0b	0	9	0	0	0	0	0	0	0	0	0	0	0	0	0	0	0	0	d__Bacteria; p__Proteobacteria; c__Gammaproteobacteria; o__Pseudomonadales; f__Moraxellaceae; g__Cavicella; s__Moraxellaceae_bacterium
524d1e8f87749868010aaf1618b0064a	0	0	0	0	0	0	0	0	7	0	0	0	0	0	0	0	0	0	d__Bacteria; p__Bacteroidota; c__Bacteroidia; o__Bacteroidales; f__Rikenellaceae; g__Alistipes; s__uncultured_organism
83db79ef470e08ab37fe67e8b7a0755f	0	0	0	0	0	0	0	0	0	0	3	0	0	0	0	0	0	0	d__Bacteria; p__Bacteroidota; c__Bacteroidia; o__Sphingobacteriales; f__Sphingobacteriaceae; g__Sphingobacterium; s__Sphingobacterium_sp.
7625bf3709e110576f3fb901b2e11525	0	0	0	0	0	0	0	8	0	0	0	0	0	0	0	0	0	0	d__Bacteria; p__Proteobacteria; c__Gammaproteobacteria; o__Enterobacterales; f__Enterobacteriaceae; g__Raoultella; s__Raoultella_ornithinolytica
7f0ef2d78f003f5bd1d2261d55db33c9	32	54	0	0	0	0	0	0	0	0	0	0	0	0	0	0	0	0	d__Bacteria; p__Desulfobacterota; c__Desulfuromonadia; o__Bradymonadales; f__Bradymonadales; g__Bradymonadales; s__uncultured_bacterium
d051a0a29fc97c2256f4966029094858	0	0	0	0	0	0	0	0	0	0	0	8	0	0	0	0	0	0	d__Bacteria; p__Proteobacteria; c__Alphaproteobacteria; o__Rhizobiales; f__Rhizobiaceae; g__Allorhizobium-Neorhizobium-Pararhizobium-Rhizobium; s__Rhizobium_sp.
b6feac9d78f9e162dda45167aa694f4b	0	31	0	0	0	0	0	0	0	0	0	0	0	0	0	0	0	0	d__Bacteria; p__Proteobacteria; c__Gammaproteobacteria; o__Burkholderiales; f__Hydrogenophilaceae; g__Hydrogenophilus; s__Hydrogenophilus_islandicus
1ebe48b8fdba4bcdc739a5d6af599f5e	0	28	0	0	0	0	0	0	0	0	0	10	0	0	0	0	0	0	d__Bacteria; p__Proteobacteria; c__Gammaproteobacteria; o__Burkholderiales; f__Burkholderiaceae; g__Lautropia; s__uncultured_bacterium
061c59e440e290d5b20fef113f60da69	0	0	0	0	0	0	0	0	24	0	0	0	0	0	0	0	0	0	d__Bacteria; p__Firmicutes; c__Clostridia; o__Peptostreptococcales-Tissierellales; f__Peptostreptococcales-Tissierellales; g__Anaerococcus; s__Anaerococcus_mediterraneensis
9115fc63142546e60af9fe816c6b2f45	0	0	0	0	0	0	0	0	84	0	0	29	0	0	0	0	0	0	d__Bacteria; p__Proteobacteria; c__Gammaproteobacteria; o__Pseudomonadales; f__Moraxellaceae; g__Acinetobacter; s__Acinetobacter_sp.
d0fa07e64a2189d873bf30f774eb9cdf	0	0	0	0	0	0	0	0	68	0	0	43	0	0	0	0	0	0	d__Bacteria; p__Bacteroidota; c__Bacteroidia; o__Sphingobacteriales; f__Sphingobacteriaceae; g__Sphingobacterium; s__Sphingobacterium_thermophilum
d778cc78810be33a1ed2eaebc7ddec85	0	19	0	0	0	0	0	0	11	0	0	0	0	0	0	0	0	0	d__Bacteria; p__Proteobacteria; c__Alphaproteobacteria; o__Rhodobacterales; f__Rhodobacteraceae; g__Rubellimicrobium; s__uncultured_bacterium
9221bec270a7e173b494bc6b83a49cd2	0	0	0	0	0	0	0	0	20	0	0	99	0	0	0	0	0	0	d__Bacteria; p__Proteobacteria; c__Gammaproteobacteria; o__Pasteurellales; f__Pasteurellaceae; g__Haemophilus; s__uncultured_bacterium
70c2d96b54d9629f9a22eb95fab32018	0	0	0	0	0	0	0	0	4	0	0	0	0	0	0	0	0	0	d__Bacteria; p__Firmicutes; c__Bacilli; o__Caldalkalibacillales; f__Caldalkalibacillaceae; g__Caldalkalibacillus; s__Caldalkalibacillus_thermarum
d3776b5b3c280308b2803c9e5eb16dc9	0	0	0	0	0	0	0	0	0	0	0	8	0	0	0	0	0	0	d__Bacteria; p__Fusobacteriota; c__Fusobacteriia; o__Fusobacteriales; f__Leptotrichiaceae; g__Leptotrichia; s__uncultured_bacterium
70d1a025450b2a7845fe061add344ecf	0	0	0	0	0	75	0	0	0	0	0	0	0	0	40	29	0	0	d__Bacteria; p__Proteobacteria; c__Gammaproteobacteria; o__Oceanospirillales; f__Halomonadaceae; g__Salinicola; s__Salinicola_socius
92f4b6a4af464cc20bedb6dbb757a75a	0	0	0	0	0	0	0	0	0	0	0	52	0	0	0	0	0	0	d__Bacteria; p__Firmicutes; c__Bacilli; o__Lactobacillales; f__Streptococcaceae; g__Streptococcus; s__Streptococcus_anginosus
df9fa69e3c3b382028a8256b87d6f419	0	0	0	898	18	0	0	56	0	0	0	0	0	0	0	314	0	0	d__Bacteria; p__Proteobacteria; c__Gammaproteobacteria; o__Enterobacterales; f__Erwiniaceae; g__Rosenbergiella; s__Enterobacteriaceae_bacterium
b79d2c329caa29e98744054d54d47d42	0	37	0	0	0	0	0	0	24	0	0	0	0	0	0	0	0	0	d__Bacteria; p__Proteobacteria; c__Gammaproteobacteria; o__Xanthomonadales; f__Xanthomonadaceae; g__Stenotrophomonas; s__Stenotrophomonas_sp.
7610f40eca0e7d195277cb717e7e718d	0	0	0	0	0	0	0	0	20	0	0	0	0	0	0	0	0	0	d__Bacteria; p__Actinobacteriota; c__Coriobacteriia; o__Coriobacteriales; f__Atopobiaceae; g__Atopobium; s__uncultured_bacterium
a841e0c05b4188acf1b7c2768d430bce	0	19	0	0	0	0	0	0	0	0	0	0	0	0	0	0	0	0	d__Bacteria; p__Proteobacteria; c__Alphaproteobacteria; o__Rhodobacterales; f__Rhodobacteraceae; g__uncultured; s__Tabrizicola_sp.
4d3ae93aae4807a6b7a44cccd1bf2ec0	0	12	0	0	0	0	0	0	0	0	0	0	0	0	0	0	0	0	d__Bacteria; p__Bacteroidota; c__Bacteroidia; o__Bacteroidales; f__Dysgonomonadaceae; g__Dysgonomonas; s__Dysgonomonas_mossii
3f8328232e57990a4714a3a647ebd556	0	0	0	0	0	0	0	0	0	0	0	0	0	0	2	0	0	0	d__Bacteria; p__Bacteroidota; c__Bacteroidia; o__Bacteroidales; f__Barnesiellaceae; g__Barnesiella; s__uncultured_organism
974e555973f3b8419e59968ccdbf9594	0	0	0	5	0	0	0	0	0	0	0	0	0	0	0	0	0	0	d__Bacteria; p__Proteobacteria; c__Gammaproteobacteria; o__Enterobacterales; f__Erwiniaceae; g__Tatumella; s__Tatumella_citrea
16232ad0cbbe41012bbe21e692cbf8c7	0	0	0	0	0	0	0	0	9	0	0	0	0	0	0	0	0	0	d__Bacteria; p__Actinobacteriota; c__Thermoleophilia; o__Gaiellales; f__uncultured; g__uncultured; s__uncultured_bacterium
368a4eca8246a70d180c568d8fda4896	27	0	423	0	0	0	0	141	0	0	0	0	169	211	0	0	0	0	d__Bacteria; p__Firmicutes; c__Bacilli; o__Lactobacillales; f__Lactobacillaceae; g__Lactobacillus; s__Lactobacillus_rapi
e8ba247d14450a740e363e946cd1ae95	4	0	0	0	0	0	0	0	0	0	0	0	0	0	0	0	0	0	d__Bacteria; p__Bacteroidota; c__Bacteroidia; o__Bacteroidales; f__Porphyromonadaceae; g__Porphyromonas; s__Porphyromonas_sp.
edd52442f997c0e695f0cfee0819c6b7	8	0	0	0	0	0	0	0	0	0	0	0	0	0	0	0	0	0	d__Bacteria; p__Actinobacteriota; c__Actinobacteria; o__Corynebacteriales; f__Mycobacteriaceae; g__Mycobacterium; s__Mycobacterium_murale
fca58eb3f5e3b4bb958549ba0bc73636	0	15	0	0	0	0	0	0	0	0	0	0	0	0	0	0	0	0	d__Bacteria; p__Proteobacteria; c__Gammaproteobacteria; o__Xanthomonadales; f__Xanthomonadaceae; g__Pseudoxanthomonas; s__Pseudoxanthomonas_spadix
7e9e1ed084e3ddbe9eb0cbb281eb9154	0	0	0	0	0	0	0	0	8	0	0	0	0	0	0	0	0	0	d__Bacteria; p__Proteobacteria; c__Alphaproteobacteria; o__uncultured; f__uncultured; g__uncultured; s__uncultured_bacterium
08db37c2c1fe5aa414663d9b7180c96f	0	0	0	0	0	0	0	0	777	0	0	367	0	7	0	0	0	0	d__Bacteria; p__Proteobacteria; c__Gammaproteobacteria; o__Pseudomonadales; f__Moraxellaceae; g__Acinetobacter; s__uncultured_bacterium
5d435142cd95424a2f8e556d4cc70c67	0	0	0	0	0	0	0	201	0	0	0	0	293	346	0	0	0	0	d__Bacteria; p__Firmicutes; c__Bacilli; o__Lactobacillales; f__Lactobacillaceae; g__Lactobacillus; s__Lactobacillus_rapi
61cd5389946f3e9b08b384e7b0269e56	5	0	0	0	0	0	0	0	0	0	0	0	0	0	0	0	0	0	d__Bacteria; p__Actinobacteriota; c__Actinobacteria; o__Propionibacteriales; f__Nocardioidaceae; g__Nocardioides; s__Nocardioides_sp.
ce69ecb1a7a72370f6cf80eff791e2c7	0	0	0	0	0	0	0	0	0	0	0	6	0	0	0	0	0	0	d__Bacteria; p__Proteobacteria; c__Gammaproteobacteria; o__Burkholderiales; f__Methylophilaceae; g__Methylobacillus; s__Methylobacillus_flagellatus
6c54efd7759b630a04f36bce64ce22a1	0	0	0	15	0	0	0	12	0	0	0	0	0	0	0	0	0	0	d__Bacteria; p__Proteobacteria; c__Gammaproteobacteria; o__Enterobacterales; f__Erwiniaceae; g__Pantoea; s__Staphylococcus_epidermidis
aa5f0841f72680715c929797577e036c	0	0	0	0	0	4	0	0	0	0	0	0	0	0	0	0	0	0	d__Bacteria; p__Patescibacteria; c__Saccharimonadia; o__Saccharimonadales; f__Saccharimonadaceae; g__TM7a; s__uncultured_bacterium
caa1363374de2d5533bf3b530f5b06e4	0	0	0	0	0	0	0	0	29	0	0	9	0	0	0	0	0	0	d__Bacteria; p__Proteobacteria; c__Gammaproteobacteria; o__Burkholderiales; f__Rhodocyclaceae; g__Dechlorobacter; s__uncultured_anaerobic
e3d9f90d97ee0c35585029f37bdb42ce	0	0	0	0	0	0	0	0	0	0	0	0	0	0	0	0	10	0	d__Bacteria; p__Proteobacteria; c__Gammaproteobacteria; o__Enterobacterales; f__Enterobacteriaceae; g__Klebsiella; s__Klebsiella_aerogenes
3637513d1ef6fa3adfae5e4811e4b5e1	0	66	0	0	0	0	0	0	0	0	0	0	0	0	0	0	0	0	d__Bacteria; p__Proteobacteria; c__Alphaproteobacteria; o__Caulobacterales; f__Caulobacteraceae; g__uncultured; s__uncultured_Alphaproteobacteria
1b1141e91f10e1c796fe8431a1cb5db5	0	0	22	0	0	0	0	0	0	0	0	0	0	0	0	0	0	0	d__Bacteria; p__Proteobacteria; c__Alphaproteobacteria; o__Rhodobacterales; f__Rhodobacteraceae; g__Aestuariicoccus; s__Thalassococcus_sp.
0c2b4ff2944c0d70fb4044001bcf6276	0	0	0	0	0	0	0	0	66	0	0	93	0	0	6	0	0	0	d__Bacteria; p__Proteobacteria; c__Gammaproteobacteria; o__Pseudomonadales; f__Pseudomonadaceae; g__Thiopseudomonas; s__Thiopseudomonas_denitrificans
5c14f464bfb27ad220e4bd16816f2edf	16	0	0	0	0	0	0	0	0	0	0	0	0	78	5	0	0	0	d__Bacteria; p__Firmicutes; c__Bacilli; o__Lactobacillales; f__Lactobacillaceae; g__Lactobacillus; s__Lactobacillus_ginsenosidimutans
e29e2cff512611ec659cfb49cab43d05	0	0	0	5	0	0	0	0	0	0	0	0	0	0	0	0	0	0	d__Bacteria; p__Proteobacteria; c__Gammaproteobacteria; o__Enterobacterales; f__Erwiniaceae; g__Rosenbergiella; s__Enterobacteriaceae_bacterium
01efea0f3d5f5eb34bc62dd89ad0025a	0	0	0	0	0	0	0	0	0	0	0	0	0	0	0	0	28	0	d__Bacteria; p__Proteobacteria; c__Gammaproteobacteria; o__Enterobacterales; f__Yersiniaceae; g__Serratia; s__Ewingella_americana
f5d288a0640cbbb91eb9541a54d30630	0	0	0	595	0	0	0	0	0	0	0	0	0	0	0	0	0	0	d__Bacteria; p__Proteobacteria; c__Gammaproteobacteria; o__Enterobacterales; f__Erwiniaceae; g__Tatumella; s__Tatumella_punctata
daf2348d3e6575743c01e5c79a4c8a16	0	0	0	0	0	0	0	0	9	0	0	0	0	0	0	0	0	0	d__Bacteria; p__Proteobacteria; c__Alphaproteobacteria; o__Rhizobiales; f__Beijerinckiaceae; g__Methylocystis; s__Methylocystis_sp.
13928907aa71cc186b899c3acb42ebf6	0	8	0	0	0	0	0	0	0	0	0	0	0	0	0	0	0	0	d__Bacteria; p__Proteobacteria; c__Gammaproteobacteria; o__Burkholderiales; f__Comamonadaceae; g__Rubrivivax; s__beta_proteobacterium
59cf4115bfd8ba320c639a613335e601	0	0	0	0	0	0	0	0	14	0	0	0	0	0	0	0	0	0	d__Bacteria; p__Actinobacteriota; c__Actinobacteria; o__Pseudonocardiales; f__Pseudonocardiaceae; g__Pseudonocardia; s__uncultured_bacterium
601c8f624c91123075e4eee30cc8a957	0	17	0	0	0	0	0	0	0	0	0	0	0	0	0	0	0	0	d__Bacteria; p__Proteobacteria; c__Alphaproteobacteria; o__Sphingomonadales; f__Sphingomonadaceae; g__Sphingomonas; s__uncultured_bacterium
94c633520b0c78401a16e869f767fd5f	0	119	0	0	0	0	0	0	1516	0	0	2608	0	24	335	0	0	0	d__Bacteria; p__Proteobacteria; c__Gammaproteobacteria; o__Pseudomonadales; f__Pseudomonadaceae; g__Pseudomonas; s__Pseudomonas_stutzeri
af768ac4fe2c3024db815179c16b1486	0	12	0	0	0	0	0	0	0	0	0	0	0	0	0	0	0	0	d__Bacteria; p__Proteobacteria; c__Alphaproteobacteria; o__Rhizobiales; f__Xanthobacteraceae; g__Starkeya; s__bacterium
e3314e4434e4bff87dc96f1f72899c44	41	29	0	0	0	0	0	0	20	0	11	0	0	0	0	0	0	0	d__Bacteria; p__Actinobacteriota; c__Actinobacteria; o__Micrococcales; f__Micrococcaceae; g__Kocuria; s__Kocuria_palustris
1bfb527a48e2d637688577bf6a6ae441	0	0	0	0	0	0	0	0	0	0	0	40	0	0	0	0	0	0	d__Bacteria; p__Proteobacteria; c__Alphaproteobacteria; o__Rhizobiales; f__Rhizobiaceae; g__Aureimonas; s__Aurantimonas_sp.
2ca622e374c034d2ecdf63051fdc2548	0	21	0	0	0	0	0	0	0	0	0	0	0	0	0	0	0	0	d__Bacteria; p__Proteobacteria; c__Alphaproteobacteria; o__Rhodobacterales; f__Rhodobacteraceae; g__Rhodobacter; s__Rhodobacter_sp.
9f255790bbbdf1a67a50f65467cedcfa	0	0	0	0	0	35	0	0	0	0	0	0	0	0	0	0	0	0	d__Bacteria; p__Proteobacteria; c__Gammaproteobacteria; o__Enterobacterales; f__Enterobacteriaceae; g__Kluyvera; s__Kluyvera_georgiana
68280b78329654fdccbba1ded0838359	0	0	0	0	0	0	0	44	0	0	0	0	0	0	0	0	0	0	d__Bacteria; p__Firmicutes; c__Bacilli; o__Lactobacillales; f__Lactobacillaceae; g__Pediococcus; s__Pediococcus_ethanolidurans
dc3836d3a2d73c8d34c809bdc51efd28	0	117	0	0	0	0	0	0	0	0	0	0	0	0	0	0	0	0	d__Bacteria; p__Bacteroidota; c__Bacteroidia; o__Cytophagales; f__Spirosomaceae; g__Dyadobacter; s__Dyadobacter_sp.
dbedc6524be666beb85d5bdb260dae38	0	0	0	0	0	0	0	0	0	0	0	152	0	0	0	0	0	0	d__Bacteria; p__Actinobacteriota; c__Actinobacteria; o__Propionibacteriales; f__Propionibacteriaceae; g__Cutibacterium; s__uncultured_organism
19e33310fd8ec58a30188e1e39a7c83e	0	0	0	0	0	0	0	0	11	0	0	0	0	0	0	0	0	0	d__Bacteria; p__Actinobacteriota; c__Actinobacteria; o__Propionibacteriales; f__Nocardioidaceae; g__Aeromicrobium; s__Aeromicrobium_sp.
c5c6fb211cc00e7267b4679b736b0c24	6	0	0	0	0	0	0	0	0	0	0	0	0	0	0	0	0	0	d__Bacteria; p__Actinobacteriota; c__Actinobacteria; o__Micrococcales; f__Microbacteriaceae; g__Yonghaparkia; s__Yonghaparkia_alkaliphila
ed2b545c6736be86e8d889e9e95fa4bb	0	0	0	0	0	0	0	0	0	0	0	0	0	0	0	0	3	0	d__Bacteria; p__Firmicutes; c__Bacilli; o__Lactobacillales; f__Leuconostocaceae; g__Leuconostoc; s__Leuconostoc_pseudomesenteroides
45b3bcd4be8549ad967a8ca89d517a1a	0	0	0	0	0	0	0	0	8	0	0	0	0	0	0	0	0	0	d__Bacteria; p__Proteobacteria; c__Gammaproteobacteria; o__Enterobacterales; f__Enterobacteriaceae; g__Enterobacter; s__Enterobacter_asburiae
a7b826639925982a25f1d9ba664b496a	0	0	0	0	0	0	0	0	0	0	0	0	0	0	0	0	35	0	d__Bacteria; p__Proteobacteria; c__Gammaproteobacteria; o__Enterobacterales; f__Enterobacteriaceae; g__Enterobacter; s__Kluyvera_cryocrescens
6f755f0fe3ff3bb5264abe9f6b2ed505	0	291	0	0	0	0	0	0	74	0	0	249	0	0	33	0	0	0	d__Bacteria; p__Proteobacteria; c__Gammaproteobacteria; o__Pseudomonadales; f__Moraxellaceae; g__Acinetobacter; s__uncultured_Acinetobacter
b07decb48af5d2ffdec0ccd508f59963	0	6	0	0	0	0	0	0	11	0	0	0	0	0	0	0	0	0	d__Bacteria; p__Actinobacteriota; c__Actinobacteria; o__Corynebacteriales; f__Corynebacteriaceae; g__Turicella; s__uncultured_bacterium
e959a0455fbca0706188a18ce4736d59	8	0	0	0	0	0	0	0	0	0	0	0	0	0	0	0	0	0	d__Bacteria; p__Bacteroidota; c__Bacteroidia; o__Chitinophagales; f__Chitinophagaceae; g__Flavisolibacter; s__uncultured_bacterium
c5b9488e94eb392c134f15f93c1ab8ee	0	5	0	0	0	0	0	0	0	0	0	0	0	0	0	0	0	0	d__Bacteria; p__Proteobacteria; c__Gammaproteobacteria; o__Burkholderiales; f__Burkholderiaceae; g__Ralstonia; s__Ralstonia_sp.
b0e41b457fcd1d1625cdfa8f38ce7695	0	0	0	0	0	0	0	0	47	0	0	89	0	0	0	0	0	0	d__Bacteria; p__Actinobacteriota; c__Actinobacteria; o__Corynebacteriales; f__Corynebacteriaceae; g__Corynebacterium; s__uncultured_bacterium
f74a907718d3484c6ee81d8fb37510fd	0	35	0	0	0	0	0	0	0	0	0	0	0	0	0	0	0	0	d__Bacteria; p__Proteobacteria; c__Alphaproteobacteria; o__Caulobacterales; f__Caulobacteraceae; g__Brevundimonas; s__Brevundimonas_sp.
2e324badfa388e4ca30a8219919807a5	0	21	0	0	0	0	0	9	0	0	0	0	0	0	0	0	0	0	d__Bacteria; p__Firmicutes; c__Clostridia; o__Lachnospirales; f__Lachnospiraceae; g__Lachnoclostridium; s__[Clostridium]_saccharolyticum
ca7a23b41eca7cc00b918406e8dfd7e6	0	22	0	0	0	0	0	0	0	0	0	0	0	0	0	0	0	0	d__Bacteria; p__Proteobacteria; c__Gammaproteobacteria; o__Pseudomonadales; f__Pseudomonadaceae; g__Pseudomonas; s__Pseudomonas_sp.
80a6165e57b6413ab8b6576541604ff3	0	0	0	0	0	42	0	0	0	0	0	0	0	0	0	0	0	0	d__Bacteria; p__Proteobacteria; c__Gammaproteobacteria; o__Enterobacterales; f__Erwiniaceae; g__Erwinia; s__bacterium
95e8f51afc84ee37afcbdcb3ac063b8c	0	0	0	0	0	0	0	0	0	0	0	0	0	0	6	0	0	0	d__Bacteria; p__Proteobacteria; c__Alphaproteobacteria; o__Sphingomonadales; f__Sphingomonadaceae; g__Altererythrobacter; s__uncultured_bacterium
f9d72e829f17aebda07b6c8be2956e14	0	21	0	0	0	0	0	0	265	0	0	608	0	0	75	0	0	0	d__Bacteria; p__Proteobacteria; c__Gammaproteobacteria; o__Pseudomonadales; f__Pseudomonadaceae; g__Pseudomonas; s__Pseudomonas_sp.
1abcc39fba5f488b2d195348f419dcb0	0	0	0	0	0	7	0	0	0	0	0	0	0	0	0	0	0	0	d__Bacteria; p__Proteobacteria; c__Alphaproteobacteria; o__Rhodobacterales; f__Rhodobacteraceae; g__Thioclava; s__uncultured_Thioclava
6a6ef6fef0302bca2009950eb19be602	22	13	0	0	0	0	0	0	0	0	0	0	0	0	0	0	0	0	d__Bacteria; p__Bacteroidota; c__Bacteroidia; o__Sphingobacteriales; f__Sphingobacteriaceae; g__Nubsella; s__uncultured_Pedobacter
491c02fc772a30228c8365592b6d0c93	0	0	0	0	0	0	0	0	10	0	0	125	0	0	0	0	0	0	d__Bacteria; p__Bacteroidota; c__Bacteroidia; o__Flavobacteriales; f__Weeksellaceae; g__Chryseobacterium; s__Chryseobacterium_shandongense
1eaef3c7755cc47cf137e74832f92527	62	0	0	0	0	0	0	0	12	0	0	0	0	0	0	0	0	0	d__Bacteria; p__Actinobacteriota; c__Actinobacteria; o__Micrococcales; f__Micrococcaceae; g__Kocuria; s__Kocuria_rosea
5bab14bac4f855ffbd1a2bdba7ad8c39	0	85	0	0	0	0	0	0	0	0	0	0	0	0	0	0	0	0	d__Bacteria; p__Proteobacteria; c__Gammaproteobacteria; o__Pseudomonadales; f__Moraxellaceae; g__Acinetobacter; s__Acinetobacter_septicus
d9f29cd3dbf561e0a522fa87964f758e	76	44	0	0	0	0	0	0	96	0	0	94	0	0	0	0	0	0	d__Bacteria; p__Proteobacteria; c__Gammaproteobacteria; o__Pseudomonadales; f__Moraxellaceae; g__Acinetobacter; s__Acinetobacter_septicus
cee51c8aab02b484ad4d3bf5facaaaaa	35	27	0	0	0	0	0	0	37	0	0	40	0	0	0	0	0	0	d__Bacteria; p__Firmicutes; c__Bacilli; o__Staphylococcales; f__Staphylococcaceae; g__Staphylococcus; s__Staphylococcus_haemolyticus
af8f3f4a5ad4c492ed6ca5db60c3877f	0	0	0	0	0	0	0	0	0	0	0	25	0	0	0	0	0	0	d__Bacteria; p__Actinobacteriota; c__Actinobacteria; o__Pseudonocardiales; f__Pseudonocardiaceae; g__Pseudonocardia; s__uncultured_bacterium
eab2ec3c1e1ab146c53b402497de1648	0	0	0	0	0	0	0	0	0	0	0	59	0	0	0	0	0	0	d__Bacteria; p__Firmicutes; c__Negativicutes; o__Veillonellales-Selenomonadales; f__Veillonellaceae; g__Veillonella; s__uncultured_bacterium
883c7024d7d0494819c540543a791aea	8	0	0	0	0	0	0	0	0	0	0	0	0	0	0	0	0	0	d__Bacteria; p__Campilobacterota; c__Campylobacteria; o__Campylobacterales; f__Arcobacteraceae; g__Halarcobacter; s__Arcobacter_sp.
5a6c093fb0575a9d7e9cf6b82df4186b	158	1080	0	0	0	0	0	13	913	5	26	5281	0	0	68	0	0	0	d__Bacteria; p__Actinobacteriota; c__Actinobacteria; o__Propionibacteriales; f__Propionibacteriaceae; g__Cutibacterium; s__uncultured_bacterium
512e825a4b22cd087a392e0d9183f7f4	0	8	0	0	0	0	0	0	0	0	0	0	0	0	0	0	0	0	d__Bacteria; p__Firmicutes; c__Negativicutes; o__Veillonellales-Selenomonadales; f__Selenomonadaceae; g__Pectinatus; s__Pectinatus_brassicae
b4355360752a8c273e35d06023a2b540	0	0	0	0	0	0	0	0	24	0	0	0	0	0	0	0	0	0	d__Bacteria; p__Bacteroidota; c__Bacteroidia; o__Bacteroidales; f__Tannerellaceae; g__Parabacteroides; s__Parabacteroides_distasonis
8cfa07cf59004ea9ddc17faaf3f63d59	0	0	0	0	0	0	0	0	0	0	0	35	0	0	0	0	0	0	d__Bacteria; p__Proteobacteria; c__Gammaproteobacteria; o__Burkholderiales; f__Comamonadaceae; g__Diaphorobacter; s__uncultured_compost
7c1018ca621ac10101fc06112fd485f0	5	0	0	0	0	0	0	0	28	0	0	11	0	0	0	0	0	0	d__Bacteria; p__Firmicutes; c__Clostridia; o__Peptostreptococcales-Tissierellales; f__Peptostreptococcales-Tissierellales; g__Peptoniphilus; s__Peptoniphilus_grossensis
46f6fbc21ec077315b5d8f7ab757dce5	0	0	0	0	0	0	0	0	29	0	0	582	0	0	0	0	0	0	d__Bacteria; p__Firmicutes; c__Negativicutes; o__Veillonellales-Selenomonadales; f__Veillonellaceae; g__Veillonella; s__uncultured_bacterium
d1e40f49b2905f15677b426e174a1683	0	0	0	0	0	0	0	15	0	107	0	0	0	0	0	0	0	0	d__Bacteria; p__Proteobacteria; c__Gammaproteobacteria; o__Enterobacterales; f__Enterobacteriaceae; g__Klebsiella; s__Citrobacter_freundii
14f6531bf177ccf1abe64c522b6dad0d	0	0	0	0	0	0	0	0	0	0	0	97	0	0	0	0	0	0	d__Bacteria; p__Firmicutes; c__Bacilli; o__Lactobacillales; f__Streptococcaceae; g__Streptococcus; s__Streptococcus_mitis
07c9d3944993500b83c7d9bdd2437feb	0	0	0	0	0	0	0	0	0	0	4	0	0	0	0	0	0	0	d__Bacteria; p__Actinobacteriota; c__Actinobacteria; o__Corynebacteriales; f__Corynebacteriaceae; g__Corynebacterium; s__uncultured_bacterium
a236ee949d21fc9b64912ae053e94e91	0	0	0	0	0	0	0	3	0	0	0	0	0	0	0	0	0	0	d__Bacteria; p__Proteobacteria; c__Gammaproteobacteria; o__Salinisphaerales; f__Solimonadaceae; g__Nevskia; s__Nevskia_ramosa
1bb0d08954349f594468729b89ce82a8	0	0	0	0	0	0	0	0	0	0	0	230	0	0	0	0	0	0	d__Bacteria; p__Proteobacteria; c__Alphaproteobacteria; o__Sphingomonadales; f__Sphingomonadaceae; g__Sphingomonas; s__Sphingomonas_sp.
620c2c50cd86b9cd5e98154709141c23	0	0	0	0	0	63	0	0	0	0	0	0	0	0	0	18	0	0	d__Bacteria; p__Proteobacteria; c__Gammaproteobacteria; o__Oceanospirillales; f__Halomonadaceae; g__Salinicola; s__Halomonas_sp.
64f5b525b8c1eb26391bc7c60acefd13	6	0	0	0	0	0	0	0	0	0	0	0	0	0	0	0	0	0	d__Bacteria; p__Proteobacteria; c__Gammaproteobacteria; o__Burkholderiales; f__Neisseriaceae; g__Neisseria; s__uncultured_bacterium
33b7e0d60b1787f8131d0658fb262caf	0	0	0	0	0	0	0	0	0	0	0	79	0	0	0	0	0	0	d__Bacteria; p__Firmicutes; c__Bacilli; o__Lactobacillales; f__Lactobacillaceae; g__Lactobacillus; s__uncultured_Lactobacillaceae
30eddf0e19a969013cc5b287b0260265	0	0	10	0	0	0	0	0	0	0	0	0	0	0	0	0	0	0	d__Bacteria; p__Firmicutes; c__Bacilli; o__Lactobacillales; f__Lactobacillaceae; g__Lactobacillus; s__Lactobacillus_parabrevis
e6af956f8538ed08b0c0bbe0eeb4ef4f	18	43	4	0	0	0	0	0	143	0	0	278	0	5	79	0	0	0	d__Bacteria; p__Proteobacteria; c__Alphaproteobacteria; o__Rhizobiales; f__Beijerinckiaceae; g__Methylobacterium-Methylorubrum; s__Methylobacterium_sp.
0ec27799c819db2a655d4ab16381bcd9	0	27	0	0	0	0	0	0	0	0	0	0	0	0	0	0	0	0	d__Bacteria; p__Proteobacteria; c__Alphaproteobacteria; o__uncultured; f__uncultured; g__uncultured; s__uncultured_bacterium
dbaaacf6549bd4d03efc5410a285eaa9	0	72	0	0	0	0	0	0	386	0	0	513	0	0	63	0	0	0	d__Bacteria; p__Proteobacteria; c__Gammaproteobacteria; o__Pseudomonadales; f__Moraxellaceae; g__Acinetobacter; s__bacterium
33689ef77be66508f2eaaf9de782b8b7	0	0	0	0	0	0	0	0	19	0	0	0	0	0	0	0	0	0	d__Bacteria; p__Actinobacteriota; c__Actinobacteria; o__Micrococcales; f__Micrococcaceae; g__Paenarthrobacter; s__Paenarthrobacter_ureafaciens
4636c63dc5ff8a90b40501b59d729948	0	0	0	0	0	0	0	0	0	0	0	0	0	0	0	0	48	0	d__Bacteria; p__Proteobacteria; c__Gammaproteobacteria; o__Enterobacterales; f__Enterobacteriaceae; g__Buttiauxella; s__uncultured_bacterium
21c811ad9ef9764c3834f0de813d7daf	0	0	0	0	0	0	0	0	0	0	0	14	0	0	0	0	0	0	d__Bacteria; p__Proteobacteria; c__Gammaproteobacteria; o__Enterobacterales; f__Enterobacteriaceae; g__Raoultella; s__Raoultella_planticola
8b81df715b6a18adfc83d923e53b9b8d	0	0	0	0	0	0	0	0	18	0	0	0	0	0	0	0	0	0	d__Bacteria; p__Proteobacteria; c__Gammaproteobacteria; o__Pseudomonadales; f__Pseudomonadaceae; g__Pseudomonas; s__Pseudomonas_chlororaphis
c5b73f6f57badd0ac9fd332920221077	0	0	0	0	0	0	0	0	0	0	0	4	0	0	0	0	0	0	d__Bacteria; p__Chloroflexi; c__Chloroflexia; o__Thermomicrobiales; f__JG30-KF-CM45; g__JG30-KF-CM45; s__uncultured_bacterium
89914a719875884510843465b98bc092	0	4	0	0	0	0	0	0	0	0	0	0	0	0	0	0	0	0	d__Bacteria; p__Bacteroidota; c__Ignavibacteria; o__Ignavibacteriales; f__PHOS-HE36; g__PHOS-HE36; s__uncultured_bacterium
306578a0afbad60f366dd4b34c33d087	0	31	0	0	0	0	0	0	0	0	0	0	0	0	0	0	0	0	d__Bacteria; p__Proteobacteria; c__Alphaproteobacteria; o__Sphingomonadales; f__Sphingomonadaceae; g__Novosphingobium; s__Sphingomonas_sp.
17cfdb8e9cbf1e44677387c974020767	0	5	0	0	0	0	0	0	0	0	0	0	0	0	0	0	0	0	d__Bacteria; p__Firmicutes; c__Clostridia; o__Clostridiales; f__Clostridiaceae; g__Clostridium_sensu_stricto_12; s__uncultured_Clostridium
680b23f70b37df7dcbc7b2cb153900a1	0	0	0	6	0	0	0	0	0	0	0	0	0	0	0	4	0	0	d__Bacteria; p__Proteobacteria; c__Gammaproteobacteria; o__Enterobacterales; f__Enterobacteriaceae; g__Buttiauxella; s__Escherichia_sp.
96d01a6da075fdd4cefa41a739d2a482	0	0	0	0	0	45	0	0	0	0	0	0	0	0	0	0	0	0	d__Bacteria; p__Proteobacteria; c__Gammaproteobacteria; o__Enterobacterales; f__Enterobacteriaceae; g__Cronobacter; s__Cronobacter_dublinensis
08a2f87db8a6760e4dacdb774ca5efac	0	0	0	0	0	61	0	0	0	0	0	0	0	0	0	30	0	0	d__Bacteria; p__Proteobacteria; c__Gammaproteobacteria; o__Pseudomonadales; f__Pseudomonadaceae; g__Pseudomonas; s__Pseudomonas_sp.
34ef23f55bfc3430628a4900ecf1efb0	0	0	0	0	0	0	0	0	0	0	0	22	0	0	0	0	0	0	d__Bacteria; p__Firmicutes; c__Clostridia; o__Peptococcales; f__Peptococcaceae; g__Peptococcus; s__Peptococcus_niger
6ee9b35eb7f353b98e17743fbaed3b5f	0	0	0	0	0	0	0	0	6	0	0	0	0	0	0	0	0	0	d__Bacteria; p__Proteobacteria; c__Gammaproteobacteria; o__Burkholderiales; f__Nitrosomonadaceae; g__MND1; s__uncultured_bacterium
f74610882fce5ded4d8a5fdce0e1a482	0	0	0	0	0	0	0	0	45	0	0	33	0	0	0	0	0	0	d__Bacteria; p__Bacteroidota; c__Bacteroidia; o__Bacteroidales; f__Porphyromonadaceae; g__Porphyromonas; s__uncultured_bacterium
8ca2eab221bac75a59926493da0e1dd1	175	435	0	0	0	0	0	16	0	0	26	0	14	0	0	0	0	0	d__Bacteria; p__Proteobacteria; c__Gammaproteobacteria; o__Pseudomonadales; f__Pseudomonadaceae; g__Pseudomonas; s__Pseudomonas_sp.
5a921fa306feae7176732a2a4d9a8845	5	9	0	0	0	0	0	0	0	0	0	0	0	0	0	0	0	0	d__Bacteria; p__Proteobacteria; c__Alphaproteobacteria; o__Rickettsiales; f__SM2D12; g__SM2D12; s__uncultured_Phyllobacteriaceae
c2e95d6c0d26ad8334289455b02f9b10	0	29	0	0	34	71	0	8	0	0	0	0	0	0	0	0	0	178	d__Bacteria; p__Proteobacteria; c__Gammaproteobacteria; o__Enterobacterales; f__Enterobacteriaceae; g__Enterobacter; s__Enterobacter_cloacae
3e36f75e4c9e45ec26b7178460cbf1d9	0	44	0	0	0	0	16	0	0	0	0	212	0	0	0	0	0	0	d__Bacteria; p__Firmicutes; c__Bacilli; o__Lactobacillales; f__Streptococcaceae; g__Streptococcus; s__uncultured_organism
f6238c7eecf0fdd8df9206862b8ada95	0	0	0	0	0	0	0	0	0	0	0	49	0	0	0	0	0	0	d__Bacteria; p__Actinobacteriota; c__Actinobacteria; o__Actinomycetales; f__Actinomycetaceae; g__Actinomyces; s__uncultured_bacterium
4934b38e4cf74a777a8e7bf41a4caaaa	0	9	0	0	0	0	0	0	0	0	0	0	0	0	0	0	0	0	d__Bacteria; p__Firmicutes; c__Clostridia; o__Christensenellales; f__Christensenellaceae; g__Christensenellaceae_R-7_group; s__uncultured_bacterium
3ab976b5217ee85cb4d1772893a2c5b2	0	0	4	0	0	0	0	0	0	0	0	0	0	0	0	0	0	0	d__Bacteria; p__Proteobacteria; c__Gammaproteobacteria; o__Alteromonadales; f__Shewanellaceae; g__Shewanella; s__Shewanella_sp.
2ff07504591cae4dd63709dac1b63680	0	0	0	0	0	0	0	0	0	0	0	4	0	0	0	0	0	0	d__Bacteria; p__Firmicutes; c__Clostridia; o__Oscillospirales; f__Oscillospiraceae; g__Colidextribacter; s__uncultured_bacterium
6d1b5ef0c5671c60468de747cd90f311	0	12	0	0	0	0	0	0	0	0	0	0	0	0	0	0	0	0	d__Bacteria; p__Proteobacteria; c__Alphaproteobacteria; o__Rhizobiales; f__Beijerinckiaceae; g__Microvirga; s__Microvirga_ossetica
50b55a8bce198dc1a640fc27b858ba88	0	28	0	0	0	0	0	0	0	0	0	20	0	0	0	0	0	0	d__Bacteria; p__Proteobacteria; c__Alphaproteobacteria; o__Caulobacterales; f__Caulobacteraceae; g__Brevundimonas; s__Brevundimonas_diminuta
d64c6dd5c584955e73f65914e0585eac	0	31	0	0	0	0	0	0	0	0	0	0	0	0	0	0	0	0	d__Bacteria; p__Firmicutes; c__Bacilli; o__Bacillales; f__Sporolactobacillaceae; g__Pullulanibacillus; s__uncultured_bacterium
f1d4bb230fc042bda17f72547802b7d0	0	0	0	0	0	0	0	0	0	0	0	0	12	0	0	0	0	0	d__Bacteria; p__Proteobacteria; c__Gammaproteobacteria; o__Vibrionales; f__Vibrionaceae; g__Vibrio; s__Vibrio_sp.
5ade626f4799c3a571f64dfc6d84bf90	12	0	0	0	0	0	0	0	0	0	0	0	0	0	0	0	0	0	d__Bacteria; p__Proteobacteria; c__Alphaproteobacteria; o__Sphingomonadales; f__Sphingomonadaceae; g__Sphingomonas; s__Sphingomonas_difficilis
1b1be1bdde5c0e1146cd693b84d92fc0	0	0	0	0	0	0	0	0	20	0	0	0	0	0	0	0	0	0	d__Bacteria; p__Actinobacteriota; c__Actinobacteria; o__Micrococcales; f__Micrococcaceae; g__Rothia; s__Rothia_mucilaginosa
bf5ee3eac1c1601b05ba7d9ccec5094c	0	0	0	0	0	0	0	0	90	0	0	117	0	0	12	0	0	0	d__Bacteria; p__Proteobacteria; c__Alphaproteobacteria; o__Sphingomonadales; f__Sphingomonadaceae; g__Sphingopyxis; s__Sphingopyxis_sp.
c0e9dd632a512528b6e43bcce10ea876	0	32	0	0	0	0	0	0	0	0	0	0	0	0	0	0	0	0	d__Bacteria; p__Proteobacteria; c__Gammaproteobacteria; o__Alteromonadales; f__Shewanellaceae; g__Shewanella; s__Shewanella_sp.
312e5bb576d2ecf018bbc441b9c0ce24	8	0	0	0	0	0	0	0	0	0	0	6	0	0	0	0	0	0	d__Bacteria; p__Actinobacteriota; c__Actinobacteria; o__Micrococcales; f__Brevibacteriaceae; g__Brevibacterium; s__Brevibacterium_pityocampae
e14cd1c327d145496160e236d760184c	0	12	0	0	0	0	0	0	0	0	0	0	0	0	0	0	0	0	d__Bacteria; p__Chloroflexi; c__Chloroflexia; o__Thermomicrobiales; f__JG30-KF-CM45; g__JG30-KF-CM45; s__uncultured_bacterium
9debd4b5e77366e42677b6af151c7454	8	0	0	0	0	0	0	0	0	0	0	0	0	0	0	0	0	0	d__Bacteria; p__Actinobacteriota; c__Actinobacteria; o__Propionibacteriales; f__Nocardioidaceae; g__Marmoricola; s__Marmoricola_scoriae
383c57984c367a517119df4937a2330a	0	18	0	0	0	0	0	0	0	0	0	0	0	0	0	0	0	0	d__Bacteria; p__Proteobacteria; c__Gammaproteobacteria; o__Enterobacterales; f__Pectobacteriaceae; g__Pectobacterium; s__Pectobacterium_sp.
bcb3ed4532a7624e3201706a38e28f22	0	0	0	0	0	0	0	0	7	0	0	0	0	0	0	0	0	0	d__Bacteria; p__Proteobacteria; c__Gammaproteobacteria; o__Alteromonadales; f__Idiomarinaceae; g__Aliidiomarina; s__Aliidiomarina_maris
0a88629cf41be5928c2aad06fcd245d4	0	43	0	0	0	0	0	0	6	0	0	0	0	0	0	0	0	0	d__Bacteria; p__Deinococcota; c__Deinococci; o__Deinococcales; f__Deinococcaceae; g__Deinococcus; s__Deinococcus_geothermalis
87012d414ea190e094f086c5a4e35bf4	0	0	0	0	0	0	0	0	69	0	0	49	0	0	0	0	0	0	d__Bacteria; p__Proteobacteria; c__Gammaproteobacteria; o__Burkholderiales; f__Comamonadaceae; g__Comamonas; s__Comamonas_kerstersii
289fdf4c84c31cf08b248e12ba186622	13	17	0	0	0	0	0	0	0	0	0	14	0	0	0	0	0	0	d__Bacteria; p__Actinobacteriota; c__Actinobacteria; o__Corynebacteriales; f__Corynebacteriaceae; g__Corynebacterium; s__Corynebacterium_sp.
02370be4c218b621aaaf162d01406a39	0	20	0	0	0	0	0	0	0	0	0	0	0	0	0	0	0	0	d__Bacteria; p__Actinobacteriota; c__Actinobacteria; o__Propionibacteriales; f__Nocardioidaceae; g__Nocardioides; s__Nocardioides_sp.
25fe03c72367c4fa0a216ac4584d5e6f	0	0	0	0	0	0	0	0	0	0	0	0	0	0	4	0	0	0	d__Bacteria; p__Bacteroidota; c__Bacteroidia; o__Bacteroidales; f__Bacteroidaceae; g__Bacteroides; s__uncultured_bacterium
f94b29b5c8c9e406d851f6eed01828ec	8	0	0	0	0	0	0	0	10	0	0	0	0	0	0	0	0	0	d__Bacteria; p__Proteobacteria; c__Alphaproteobacteria; o__Sphingomonadales; f__Sphingomonadaceae; g__Qipengyuania; s__uncultured_bacterium
8a8a6f27e6e2eca38159237f835dbcc3	0	0	0	0	0	0	0	0	0	0	0	19	0	0	0	0	0	0	d__Bacteria; p__Bacteroidota; c__Bacteroidia; o__Bacteroidales; f__Dysgonomonadaceae; g__Dysgonomonas; s__Dysgonomonas_gadei
3d5b019a0fbff724e589e17e0d9659d7	0	0	0	0	0	0	0	0	22	0	0	0	0	0	0	0	0	0	d__Bacteria; p__Firmicutes; c__Bacilli; o__Staphylococcales; f__Staphylococcaceae; g__Staphylococcus; s__Staphylococcus_phage
fec212a51640660cebae769d615b2f2b	0	15	0	0	0	0	0	0	0	0	0	0	0	0	0	0	0	0	d__Bacteria; p__Proteobacteria; c__Gammaproteobacteria; o__Pseudomonadales; f__Pseudomonadaceae; g__Pseudomonas; s__Pseudomonas_luteola
f9a65d674145a7f59217e472f2b84f6d	19	0	0	0	0	0	0	0	0	0	0	0	0	0	0	0	0	0	d__Bacteria; p__Actinobacteriota; c__Actinobacteria; o__Corynebacteriales; f__Corynebacteriaceae; g__Corynebacterium; s__Corynebacterium_afermentans
e28ae9f28f6dbad302689f1c33a0c85a	22	85	0	0	0	0	0	0	146	0	0	115	0	0	0	0	0	0	d__Bacteria; p__Proteobacteria; c__Gammaproteobacteria; o__Burkholderiales; f__Hydrogenophilaceae; g__Hydrogenophilus; s__Hydrogenophilus_hirschii
1e78f252ec7872805486e131d408fb30	0	0	0	0	0	0	0	0	0	0	0	68	0	0	0	0	0	0	d__Bacteria; p__Firmicutes; c__Clostridia; o__Lachnospirales; f__Lachnospiraceae; g__Shuttleworthia; s__unidentified
b54aca3b6e4249b1b72083dba527b24e	0	0	201	0	0	0	6	0	0	0	0	0	0	6583	103	0	0	0	d__Bacteria; p__Actinobacteriota; c__Actinobacteria; o__Propionibacteriales; f__Propionibacteriaceae; g__Acidipropionibacterium; s__Acidipropionibacterium_olivae
1f63a71dee675bf58bed660e6ce2c05e	0	0	0	0	0	0	0	0	0	0	0	5	0	0	0	0	0	0	d__Bacteria; p__Proteobacteria; c__Gammaproteobacteria; o__Burkholderiales; f__Burkholderiaceae; g__Burkholderia-Caballeronia-Paraburkholderia; s__Burkholderia_gladioli
5968180da3cc885252767b6c9db874de	0	0	2	0	0	0	0	0	0	0	0	0	0	0	0	0	0	0	d__Bacteria; p__Proteobacteria; c__Gammaproteobacteria; o__Alteromonadales; f__Pseudoalteromonadaceae; g__Pseudoalteromonas; s__Pseudoalteromonas_xishaensis
444b01e018c9e9292ecf1a6998ffc8dd	0	71	0	0	0	0	0	0	0	0	0	0	0	0	0	0	0	0	d__Bacteria; p__Proteobacteria; c__Alphaproteobacteria; o__Rhizobiales; f__Rhizobiaceae; g__Aureimonas; s__uncultured_bacterium
ced43a3aacfc196bf8f38f05fcf881e8	0	0	0	0	0	0	0	0	0	0	0	8	0	0	0	0	0	0	d__Bacteria; p__Proteobacteria; c__Alphaproteobacteria; o__Sphingomonadales; f__Sphingomonadaceae; g__Altererythrobacter; s__Porphyrobacter_mercurialis
c592578d8895b37aa27eebe0535ab33f	0	47	0	0	0	0	0	0	0	0	0	0	0	0	0	0	0	0	d__Bacteria; p__Proteobacteria; c__Gammaproteobacteria; o__Alteromonadales; f__Alteromonadaceae; g__Alishewanella; s__Alishewanella_sp.
eca38dbce6b0182e3c87148a6bea85b0	0	3	0	0	0	0	0	0	0	0	0	0	0	0	0	0	0	0	d__Bacteria; p__Verrucomicrobiota; c__Verrucomicrobiae; o__Verrucomicrobiales; f__Rubritaleaceae; g__Luteolibacter; s__Luteolibacter_pohnpeiensis
58ba04448caeed71ee286be1afa3e9d4	0	12	0	0	0	0	0	0	0	0	0	0	0	0	0	0	0	0	d__Bacteria; p__Proteobacteria; c__Gammaproteobacteria; o__Pseudomonadales; f__Pseudomonadaceae; g__Pseudomonas; s__Pseudomonas_sp.
ae80d74a39124bc38d7f4b66033d6b24	0	0	0	0	0	0	0	0	12	0	0	0	0	0	0	0	0	0	d__Bacteria; p__Cyanobacteria; c__Vampirivibrionia; o__Obscuribacterales; f__Obscuribacteraceae; g__Obscuribacteraceae; s__uncultured_bacterium
0d1bb98c21f92dfe64c92359ac670cd0	0	0	0	0	0	0	0	0	126	0	0	0	0	0	0	0	0	0	d__Bacteria; p__Proteobacteria; c__Gammaproteobacteria; o__Aeromonadales; f__Aeromonadaceae; g__Aeromonas; s__Aeromonas_veronii
b5376eff3ced5ac44ffaeeb8145c68b2	81	0	0	17	0	49	0	5	0	0	0	78	0	0	0	0	0	0	d__Bacteria; p__Proteobacteria; c__Gammaproteobacteria; o__Enterobacterales; f__Enterobacteriaceae; g__Enterobacter; s__Enterobacter_kobei
e129b67fc7376cd137b464d0dd8d385d	0	0	0	0	0	0	0	0	0	0	0	0	0	16	0	0	0	0	d__Bacteria; p__Bacteroidota; c__Bacteroidia; o__Bacteroidales; f__Bacteroidaceae; g__Bacteroides; s__Bacteroides_dorei
c37ddb069d1f3f5e8709fbdd4a239ec5	0	0	0	0	0	0	0	0	0	0	0	0	0	10	15	0	0	0	d__Bacteria; p__Proteobacteria; c__Gammaproteobacteria; o__Xanthomonadales; f__Xanthomonadaceae; g__Stenotrophomonas; s__uncultured_bacterium
bba8551940595eb02b3e557ffa765085	24	0	0	0	0	0	0	0	0	0	0	0	0	0	0	31	0	0	d__Bacteria; p__Proteobacteria; c__Gammaproteobacteria; o__Pseudomonadales; f__Pseudomonadaceae; g__Pseudomonas; s__Pseudomonas_putida
9d6e66b17fb627e4f61e4b4b2a2b8526	0	40	0	0	0	0	0	0	238	0	0	378	0	0	26	0	0	0	d__Bacteria; p__Proteobacteria; c__Alphaproteobacteria; o__Rhizobiales; f__Rhizobiaceae; g__Allorhizobium-Neorhizobium-Pararhizobium-Rhizobium; s__Rhizobium_sp.
dc60394116506ec0dd8af3a61647d60d	0	32	0	0	0	0	0	0	0	0	0	0	0	0	0	0	0	0	d__Bacteria; p__Firmicutes; c__Clostridia; o__Lachnospirales; f__Lachnospiraceae; g__Blautia; s__uncultured_bacterium
b0130b31ebc10be048fed0cace70c890	0	0	0	0	0	0	0	0	0	0	0	22	0	0	0	0	0	0	d__Bacteria; p__Proteobacteria; c__Gammaproteobacteria; o__Aeromonadales; f__Aeromonadaceae; g__Aeromonas; s__Aeromonas_caviae
40e49eda9d1e31a717eb6bdd264eb8de	0	0	0	0	0	0	0	0	0	0	0	4	0	0	0	0	0	0	d__Bacteria; p__Firmicutes; c__Bacilli; o__Erysipelotrichales; f__Erysipelotrichaceae; g__Solobacterium; s__uncultured_organism
5f24431dbaedecfaa4215ff85ad7e4f7	0	9	0	0	55	25	0	9	0	0	0	0	0	0	0	0	51	442	d__Bacteria; p__Proteobacteria; c__Gammaproteobacteria; o__Enterobacterales; f__Enterobacteriaceae; g__Enterobacter; s__Kluyvera_cryocrescens
8de915f0b4a174403215c4ec4c5c40d3	0	0	0	0	5	0	0	0	0	0	0	0	0	0	0	0	0	0	d__Bacteria; p__Firmicutes; c__Clostridia; o__Oscillospirales; f__Ruminococcaceae; g__Ruminococcus; s__uncultured_bacterium
6ae62548b672a5f5be8389d1645903ac	0	0	0	0	0	0	0	0	15	0	0	0	0	0	0	0	0	0	d__Bacteria; p__Proteobacteria; c__Alphaproteobacteria; o__Rhizobiales; f__Rhizobiaceae; g__Aquamicrobium; s__Aquamicrobium_defluvii
44b37cce1cc338230fa01f91b95b4764	6	0	0	0	0	0	0	0	0	0	0	0	0	0	0	0	0	0	d__Bacteria; p__Actinobacteriota; c__Acidimicrobiia; o__IMCC26256; f__IMCC26256; g__IMCC26256; s__uncultured_bacterium
54d795f517aea9e9e6be1f3a1158bdce	37	40	0	0	0	0	0	0	0	0	0	0	0	0	0	0	0	0	d__Bacteria; p__Proteobacteria; c__Gammaproteobacteria; o__Pseudomonadales; f__Pseudomonadaceae; g__Pseudomonas; s__Pseudomonas_mendocina
f8d4674f50f493878da0092654a23a33	0	43	0	0	0	0	0	0	0	0	0	0	0	0	0	0	0	0	d__Bacteria; p__Firmicutes; c__Bacilli; o__Bacillales; f__Bacillaceae; g__Oceanobacillus; s__Ornithinibacillus_salinisoli
9e504a1095d843d01aae75e3e93a05e0	0	33	0	0	0	0	0	0	0	0	0	0	0	0	0	0	0	0	d__Bacteria; p__Proteobacteria; c__Alphaproteobacteria; o__Sphingomonadales; f__Sphingomonadaceae; g__Porphyrobacter; s__uncultured_bacterium
e995f3d68d5657cff4d846970b16372e	0	0	0	0	0	0	0	0	0	0	0	22	0	0	0	0	0	0	d__Bacteria; p__Spirochaetota; c__Spirochaetia; o__Spirochaetales; f__Spirochaetaceae; g__Treponema; s__uncultured_Treponema
ab32dc4b73c773a8d289fbba54e54103	0	0	364	0	0	0	0	0	0	0	0	0	0	0	36	0	0	0	d__Bacteria; p__Firmicutes; c__Bacilli; o__Lactobacillales; f__Lactobacillaceae; g__Lactobacillus; s__Lactobacillus_rapi
17285f1f3d819a43e6446767dbc4337e	0	0	0	0	0	0	0	0	7	0	0	0	0	0	0	0	0	0	d__Bacteria; p__Firmicutes; c__Bacilli; o__Lactobacillales; f__Lactobacillaceae; g__Lactobacillus; s__Lactobacillus_jensenii
190b594c80c666e6136562a8ea61d2e8	0	0	0	0	0	0	0	0	166	0	0	41	0	0	0	0	0	0	d__Bacteria; p__Campilobacterota; c__Campylobacteria; o__Campylobacterales; f__Arcobacteraceae; g__uncultured; s__uncultured_bacterium
3665a9e2eafa498957809bec6d92df2d	0	50	0	0	0	0	0	0	0	0	0	0	0	0	0	0	0	0	d__Bacteria; p__Bacteroidota; c__Bacteroidia; o__Flavobacteriales; f__Flavobacteriaceae; g__Flavobacterium; s__unidentified
a28052dc3b3faf353f57b257bfc33f5a	0	18	0	0	0	0	0	0	114	0	0	430	0	0	0	0	0	0	d__Bacteria; p__Proteobacteria; c__Alphaproteobacteria; o__Rhizobiales; f__Rhizobiaceae; g__Allorhizobium-Neorhizobium-Pararhizobium-Rhizobium; s__Rhizobium_sp.
2cfc20a95b66fb69502c1348c78252a2	10	0	0	0	0	0	0	0	0	0	0	0	0	0	0	0	0	0	d__Bacteria; p__Firmicutes; c__Bacilli; o__Paenibacillales; f__Paenibacillaceae; g__Paenibacillus; s__Paenibacillus_taichungensis
e9c3b6eb3ad4133c9cde9d57b26c9e1d	0	7	0	0	0	0	0	0	0	0	0	0	0	0	0	0	0	0	d__Bacteria; p__Desulfobacterota; c__Desulfovibrionia; o__Desulfovibrionales; f__Desulfovibrionaceae; g__Desulfovibrio; s__Desulfovibrio_caledoniensis
10bb90281e27fdc78c857e66db82e288	0	35	0	0	0	0	0	0	0	0	0	0	0	0	0	0	0	0	d__Bacteria; p__Firmicutes; c__Clostridia; o__Oscillospirales; f__Ruminococcaceae; g__Incertae_Sedis; s__Carnobacterium_sp.
4df76f72175d64e48232637172905b29	0	0	0	0	0	0	0	0	0	0	0	0	70	0	0	0	0	0	d__Bacteria; p__Firmicutes; c__Bacilli; o__Lactobacillales; f__Lactobacillaceae; g__Lactobacillus; s__Lactobacillus_parafarraginis
29fc5bbab166882f416eabc1bc6070e8	0	0	0	0	0	25	0	0	0	0	0	0	0	0	0	0	0	0	d__Bacteria; p__Proteobacteria; c__Gammaproteobacteria; o__Pseudomonadales; f__Pseudomonadaceae; g__Pseudomonas; s__Pseudomonas_rhodesiae
971a8f9991a5fe3783077166addc1edb	0	0	0	0	0	0	0	0	19	0	0	0	0	0	0	0	0	0	d__Bacteria; p__Actinobacteriota; c__Actinobacteria; o__Streptosporangiales; f__Streptosporangiales_Incertae_Sedis; g__Motilibacter; s__Motilibacter_rhizosphaerae
93da9c4ebdefdbf03e48c5dd82e953f0	0	0	0	0	0	0	0	0	16	0	0	0	0	0	0	0	0	0	d__Bacteria; p__Firmicutes; c__Bacilli; o__Lactobacillales; f__Carnobacteriaceae; g__Desemzia; s__Desemzia_incerta
ad95f646508e70fc00a16755c5af95ae	0	28	0	0	0	0	0	0	0	0	0	0	0	0	0	0	0	0	d__Bacteria; p__Proteobacteria; c__Alphaproteobacteria; o__Dongiales; f__Dongiaceae; g__Dongia; s__uncultured_Dongia
5f5b46ab48a669632ebb167058917143	0	0	36	0	0	0	0	967	26	0	0	0	230	1870	31	0	0	0	d__Bacteria; p__Firmicutes; c__Bacilli; o__Lactobacillales; f__Lactobacillaceae; g__Lactobacillus; s__uncultured_Lactobacillaceae
0cab8d694da4dedc567e2cffa4fd626c	3	0	0	0	0	0	0	0	0	0	0	0	0	0	0	0	0	0	d__Bacteria; p__Bacteroidota; c__Bacteroidia; o__Flavobacteriales; f__Flavobacteriaceae; g__Capnocytophaga; s__uncultured_Capnocytophaga
7ef74fada9ce08f38b909af704f2bb95	0	0	0	0	0	0	114	0	0	0	0	0	0	0	0	0	0	0	d__Bacteria; p__Proteobacteria; c__Gammaproteobacteria; o__Enterobacterales; f__Enterobacteriaceae; g__Mangrovibacter; s__Mangrovibacter_plantisponsor
a7526051cdf96663b1d0f6aca1ccdaef	9	0	0	0	0	0	0	0	0	0	0	0	0	0	0	14	0	0	d__Bacteria; p__Firmicutes; c__Clostridia; o__Lachnospirales; f__Lachnospiraceae; g__Agathobacter; s__uncultured_bacterium
2f1d2f24692f75c8384ff2e1495bb07e	0	0	0	0	0	0	0	0	0	0	0	20	0	0	0	0	0	0	d__Bacteria; p__Firmicutes; c__Bacilli; o__Staphylococcales; f__Staphylococcaceae; g__Staphylococcus; s__Staphylococcus_auricularis
6c61f7efebb23c7cafe9db0410db7d06	0	17	0	0	0	0	0	0	0	0	0	0	0	0	0	0	0	0	d__Bacteria; p__Actinobacteriota; c__Acidimicrobiia; o__Microtrichales; f__Ilumatobacteraceae; g__CL500-29_marine_group; s__uncultured_Acidimicrobiales
d0ba844c94bb6aa6262ee6bbecfee767	0	0	0	0	0	0	0	0	0	0	0	36	0	0	0	0	0	0	d__Bacteria; p__Fusobacteriota; c__Fusobacteriia; o__Fusobacteriales; f__Leptotrichiaceae; g__Leptotrichia; s__uncultured_bacterium
79456e4861c40bee32d42ffdd4875b9c	11	0	0	0	0	0	0	0	11	0	0	24	0	0	0	0	0	0	d__Bacteria; p__Actinobacteriota; c__Actinobacteria; o__Corynebacteriales; f__Corynebacteriaceae; g__Corynebacterium; s__Corynebacterium_xerosis
eb96a5bc5077e300203071c7b206e247	0	0	0	0	0	0	0	0	7	0	0	0	0	0	0	0	0	0	d__Bacteria; p__Bacteroidota; c__Bacteroidia; o__Bacteroidales; f__Prevotellaceae; g__Prevotella; s__uncultured_Prevotella
1f90adf6b13649f11b13f6dbe11b3a51	25	73	0	0	0	0	0	0	99	0	0	310	0	0	0	0	0	0	d__Bacteria; p__Proteobacteria; c__Gammaproteobacteria; o__Pseudomonadales; f__Moraxellaceae; g__Enhydrobacter; s__Enhydrobacter_sp.
525e771f35823467718a4cd31ee57613	0	0	0	0	0	0	0	0	0	0	0	30	0	0	0	0	0	0	d__Bacteria; p__Bacteroidota; c__Bacteroidia; o__Flavobacteriales; f__Weeksellaceae; g__Moheibacter; s__uncultured_bacterium
e89785e889820da2f0d91cb0f553e44e	0	0	0	0	0	0	0	0	0	0	0	25	0	0	0	0	0	0	d__Bacteria; p__Actinobacteriota; c__Actinobacteria; o__Corynebacteriales; f__Corynebacteriaceae; g__Corynebacterium; s__Corynebacterium_thomssenii
4fa6ea7704f02d051277c7d39935e71b	0	7	0	0	0	0	0	0	0	0	0	0	0	0	0	0	0	0	d__Bacteria; p__Proteobacteria; c__Alphaproteobacteria; o__Rhizobiales; f__Rhizobiaceae; g__Cohaesibacter; s__uncultured_bacterium
6b8f67da0a61fb22ca628691e3f9c956	0	40	0	0	0	0	207	0	0	0	0	0	0	0	0	0	0	0	d__Bacteria; p__Firmicutes; c__Bacilli; o__Lactobacillales; f__Lactobacillaceae; g__Lactobacillus; s__Lactobacillus_sakei
b1ac352b7fe1e26a5f8c821207b09adb	49	100	0	0	0	0	0	0	0	0	0	0	0	0	0	0	0	0	d__Bacteria; p__Proteobacteria; c__Alphaproteobacteria; o__Rhodobacterales; f__Rhodobacteraceae; g__uncultured; s__uncultured_Alphaproteobacteria
2a9453cb38d04354c6d2ed9112c80ead	0	0	0	0	0	0	0	0	0	0	0	10	0	0	0	0	0	0	d__Bacteria; p__Proteobacteria; c__Gammaproteobacteria; o__Enterobacterales; f__Enterobacteriaceae; g__Escherichia-Shigella; s__uncultured_Enterobacter
e9f5f8fa288faaadd9399dc3e7bf4c58	0	0	0	0	0	0	0	0	11	0	0	0	0	0	0	0	0	0	d__Bacteria; p__Proteobacteria; c__Alphaproteobacteria; o__Rhizobiales; f__Rhizobiaceae; g__Allorhizobium-Neorhizobium-Pararhizobium-Rhizobium; s__uncultured_bacterium
803cb60be1e35a490537cbe4612fcee6	0	0	0	0	0	0	0	0	0	0	0	0	0	0	0	23	0	0	d__Bacteria; p__Proteobacteria; c__Gammaproteobacteria; o__Enterobacterales; f__Erwiniaceae; g__Erwinia; s__Erwinia_rhapontici
f8db6e1778c4c866368241452be81dbc	0	0	0	0	0	0	0	0	25	0	0	0	0	0	0	0	0	0	d__Bacteria; p__Firmicutes; c__Clostridia; o__Peptostreptococcales-Tissierellales; f__Peptostreptococcales-Tissierellales; g__Anaerococcus; s__uncultured_bacterium
b33eece57d9f6130e235fe8149f33437	0	0	0	0	0	0	0	0	16	0	0	0	0	0	0	0	0	0	d__Bacteria; p__Proteobacteria; c__Alphaproteobacteria; o__Sphingomonadales; f__Sphingomonadaceae; g__Sphingomonas; s__Sphingomonas_paucimobilis
fb0e97ce5d8e408cec12158d18485d37	0	0	0	0	0	0	0	0	0	0	0	13	0	0	0	0	0	0	d__Bacteria; p__Bacteroidota; c__Bacteroidia; o__Bacteroidales; f__Prevotellaceae; g__Prevotella; s__uncultured_bacterium
29d67a0f8a60e41a46a1905ef36430b8	0	0	34	0	0	0	0	0	0	0	0	0	0	0	0	0	0	0	d__Bacteria; p__Firmicutes; c__Clostridia; o__Clostridiales; f__Clostridiaceae; g__Clostridium_sensu_stricto_1; s__Clostridium_puniceum
5fe0e2107583824b48b9f68d6c07bc0e	0	31	0	0	0	0	0	0	0	0	0	0	0	0	0	0	0	0	d__Bacteria; p__Proteobacteria; c__Gammaproteobacteria; o__Enterobacterales; f__Enterobacteriaceae; g__Klebsiella; s__Klebsiella_oxytoca
61780487aaeab8da857f43e4240298fc	0	0	0	0	0	0	0	0	0	0	0	17	0	0	0	0	0	0	d__Bacteria; p__Bacteroidota; c__Bacteroidia; o__Flavobacteriales; f__Flavobacteriaceae; g__Capnocytophaga; s__uncultured_bacterium
8dae8b4d9bfbc57847533a645a3a9ae8	0	0	0	0	0	0	0	0	0	0	0	0	0	0	0	6	0	0	d__Bacteria; p__Proteobacteria; c__Gammaproteobacteria; o__Enterobacterales; f__Yersiniaceae; g__Rahnella1; s__Rahnella_sp.
35842bf09f6ef769689a42bfdbf363a1	0	0	0	0	0	0	0	0	0	0	0	0	0	0	53	0	0	0	d__Bacteria; p__Proteobacteria; c__Alphaproteobacteria; o__Acetobacterales; f__Acetobacteraceae; g__Komagataeibacter; s__Komagataeibacter_europaeus
6c86f98cf04b22b5415e2a3723b06c2f	0	0	0	0	0	0	0	0	0	0	0	0	0	0	4	0	0	0	d__Bacteria; p__Proteobacteria; c__Gammaproteobacteria; o__Burkholderiales; f__Comamonadaceae; g__Acidovorax; s__uncultured_bacterium
8254cb959bac6db4eabbba77ea32233a	0	29	0	0	0	0	0	0	20	0	0	31	0	0	0	0	0	0	d__Bacteria; p__Firmicutes; c__Bacilli; o__Lactobacillales; f__Aerococcaceae; g__Aerococcus; s__uncultured_bacterium
99ba889ec32c9dd0c3592bbe8bcd631c	0	0	0	0	0	0	0	0	0	0	0	18	0	0	0	0	0	0	d__Bacteria; p__Firmicutes; c__Negativicutes; o__Veillonellales-Selenomonadales; f__Selenomonadaceae; g__Selenomonas; s__uncultured_bacterium
037d100daafe9c71817554724b7a1e07	0	0	0	0	0	0	0	0	0	0	0	34	0	0	0	0	0	0	d__Bacteria; p__Proteobacteria; c__Gammaproteobacteria; o__Pseudomonadales; f__Moraxellaceae; g__Enhydrobacter; s__Enhydrobacter_sp.
8fbf24bb31a3887ec433fc8e48e351f5	0	0	0	0	0	0	0	0	3	0	0	0	0	0	0	0	0	0	d__Bacteria; p__Actinobacteriota; c__Coriobacteriia; o__Coriobacteriales; f__Coriobacteriaceae; g__Collinsella; s__uncultured_organism
3e26eb9552d0481b49f10f8d635c6e83	0	0	0	0	0	0	0	0	157	0	0	104	0	0	0	0	0	0	d__Bacteria; p__Proteobacteria; c__Gammaproteobacteria; o__Burkholderiales; f__Comamonadaceae; g__Alicycliphilus; s__Melaminivora_alkalimesophila
6b239fb3611aa87c08724d4b270a5fa0	0	106	0	0	0	0	0	0	0	0	0	0	0	0	0	0	0	0	d__Bacteria; p__Bacteroidota; c__Bacteroidia; o__Cytophagales; f__Spirosomaceae; g__Emticicia; s__Emticicia_soli
28a96f9a47b9d864650f507850692cc9	0	0	0	0	0	0	10	0	0	0	0	0	0	0	0	0	0	0	d__Bacteria; p__Firmicutes; c__Bacilli; o__Lactobacillales; f__Lactobacillaceae; g__Lactobacillus; s__uncultured_Firmicutes
262a4cd2dc330e664622c31eab4a70ad	43	0	0	0	0	0	0	0	71	0	0	54	0	0	0	0	0	0	d__Bacteria; p__Proteobacteria; c__Gammaproteobacteria; o__Pseudomonadales; f__Pseudomonadaceae; g__Pseudomonas; s__Pseudomonas_oleovorans
ab80ff3e569b7008536c2b45c387cfd1	0	0	0	0	0	0	0	0	0	0	0	0	0	0	11	0	0	0	d__Bacteria; p__Bacteroidota; c__Bacteroidia; o__Bacteroidales; f__Rikenellaceae; g__Alistipes; s__Bacteroides_sp.
e0adb57eebe9319327b79c741f8ec103	0	18	0	0	0	0	0	0	0	0	0	0	0	0	0	0	0	0	d__Bacteria; p__Actinobacteriota; c__Actinobacteria; o__Micrococcales; f__Microbacteriaceae; g__Diaminobutyricimonas; s__metagenome
9c9ba4aae2dc07a1f4fdc9569cd353ff	0	0	0	0	0	2	0	0	0	0	0	0	0	0	0	0	0	0	d__Bacteria; p__Bacteroidota; c__Bacteroidia; o__Flavobacteriales; f__Flavobacteriaceae; g__Flavobacterium; s__Flavobacterium_sp.
961a5f39fcc055ba203c7a243963fb14	0	0	0	0	0	0	0	0	0	0	9	0	0	0	0	0	0	0	d__Bacteria; p__Proteobacteria; c__Gammaproteobacteria; o__Pseudomonadales; f__Moraxellaceae; g__Acinetobacter; s__Acinetobacter_sp.
44f194810440d4d84f38488390ea17c9	0	0	62	0	0	0	0	72	0	0	36	0	7	0	0	0	0	0	d__Bacteria; p__Firmicutes; c__Bacilli; o__Lactobacillales; f__Lactobacillaceae; g__Lactobacillus; s__Lactobacillus_buchneri
8894c7fadb58d243016cfd9b70b7596a	13	83	10	0	0	0	0	0	0	0	0	18	0	0	0	0	0	0	d__Bacteria; p__Proteobacteria; c__Gammaproteobacteria; o__Pseudomonadales; f__Moraxellaceae; g__Psychrobacter; s__Psychrobacter_sp.
4532773b34004d9d75090b1e3a3d9259	0	0	0	0	0	0	0	0	0	0	0	0	0	0	0	4	0	0	d__Bacteria; p__Firmicutes; c__Bacilli; o__Lactobacillales; f__Lactobacillaceae; g__Lactobacillus; s__Lactobacillus_pentosus
b8d08bb6d48b7de9e07a346d5bf3d031	0	24	0	0	0	0	0	0	0	0	0	0	0	0	0	0	0	0	d__Bacteria; p__Firmicutes; c__Bacilli; o__Bacillales; f__Bacillaceae; g__Sediminibacillus; s__Sediminibacillus_halophilus
6f69678e1c502bd9e6bd16c3761899f1	0	0	0	0	0	0	0	0	0	0	0	14	0	0	0	0	0	0	d__Bacteria; p__Proteobacteria; c__Gammaproteobacteria; o__Pseudomonadales; f__Moraxellaceae; g__Acinetobacter; s__uncultured_bacterium
a2b43edd2e672a3debfab1385767276b	0	0	0	0	0	0	0	0	0	0	0	33	0	0	0	0	0	0	d__Bacteria; p__Synergistota; c__Synergistia; o__Synergistales; f__Synergistaceae; g__Fretibacterium; s__uncultured_bacterium
e4a9cdcce69a59fbb026209bf6f1f1a0	0	12	0	0	0	0	0	0	0	0	0	0	0	0	0	0	0	0	d__Bacteria; p__Proteobacteria; c__Alphaproteobacteria; o__uncultured; f__uncultured; g__uncultured; s__uncultured_Rhodospirillales
b4fc7f041bca83accb9a5ef1eaf412c2	0	0	0	0	0	0	0	0	0	0	0	0	0	0	0	0	29	0	d__Bacteria; p__Proteobacteria; c__Gammaproteobacteria; o__Enterobacterales; f__Enterobacteriaceae; g__Buttiauxella; s__Enterobacteriaceae_bacterium
eb56d31224a1da987ab0dce4bd805e02	0	0	0	0	0	0	0	0	17	0	0	0	0	8	0	0	0	0	d__Bacteria; p__Proteobacteria; c__Alphaproteobacteria; o__Rhizobiales; f__Rhizobiaceae; g__Allorhizobium-Neorhizobium-Pararhizobium-Rhizobium; s__uncultured_bacterium
888243c2c51a43f00f63d023776a3067	0	22	0	0	0	0	0	0	0	0	0	0	0	0	0	0	0	0	d__Bacteria; p__Proteobacteria; c__Gammaproteobacteria; o__Pseudomonadales; f__Moraxellaceae; g__Acinetobacter; s__uncultured_Acinetobacter
372e02400438f5d273f910c499e3e3b7	0	0	0	0	0	0	0	0	0	0	0	20	0	0	0	0	0	0	d__Bacteria; p__Bacteroidota; c__Bacteroidia; o__Sphingobacteriales; f__Sphingobacteriaceae; g__Mucilaginibacter; s__Castanea_mollissima
0071963c631e01ae3176126ba9ceaacf	0	0	0	0	0	0	0	0	0	0	125	0	0	0	0	0	0	0	d__Bacteria; p__Firmicutes; c__Bacilli; o__Lactobacillales; f__Lactobacillaceae; g__Lactobacillus; s__Lactobacillus_pentosus
1eb946e824148ed64c911f980fda2471	0	0	0	0	0	0	0	0	4	0	0	0	0	0	0	0	0	0	d__Bacteria; p__Proteobacteria; c__Gammaproteobacteria; o__Burkholderiales; f__Rhodocyclaceae; g__Dechloromonas; s__uncultured_bacterium
451470e5e93343ae65269b83b3600885	0	0	0	0	0	0	0	0	0	0	0	48	0	0	0	0	0	0	d__Bacteria; p__Fusobacteriota; c__Fusobacteriia; o__Fusobacteriales; f__Leptotrichiaceae; g__Leptotrichia; s__uncultured_bacterium
2ea55ecedb9d43ddb559bdb58aba858e	0	0	0	0	0	0	0	0	5	0	0	0	0	0	0	0	0	0	d__Bacteria; p__Proteobacteria; c__Gammaproteobacteria; o__Xanthomonadales; f__Rhodanobacteraceae; g__Dokdonella; s__uncultured_bacterium
ec984a4642d0fbe95b08908b07871973	0	0	0	0	0	0	45	0	0	0	0	0	0	0	0	0	84	0	d__Bacteria; p__Firmicutes; c__Bacilli; o__Lactobacillales; f__Lactobacillaceae; g__Lactobacillus; s__Lactobacillus_coryniformis
139a22adb6029009a1831b3425f3d6c8	0	0	0	0	0	0	34	0	0	0	0	0	0	80	0	0	161	0	d__Bacteria; p__Firmicutes; c__Bacilli; o__Lactobacillales; f__Lactobacillaceae; g__Lactobacillus; s__Lactobacillus_coryniformis
a7ef5aea1d7935afed59e6b3717890da	0	0	0	0	0	0	0	0	461	0	0	416	0	0	13	0	0	0	d__Bacteria; p__Proteobacteria; c__Gammaproteobacteria; o__Pseudomonadales; f__Moraxellaceae; g__Acinetobacter; s__Acinetobacter_sp.
67b265e00720340f054b9588ffcd14fe	57	58	0	0	0	0	0	0	191	0	0	233	0	0	0	0	0	0	d__Bacteria; p__Actinobacteriota; c__Actinobacteria; o__Micrococcales; f__Micrococcaceae; g__Micrococcus; s__Micrococcus_luteus
bb6e6cbc59bc4487a4fba8467d06682f	0	44	0	0	4	0	0	0	0	0	0	176	0	0	0	0	0	0	d__Bacteria; p__Firmicutes; c__Bacilli; o__Lactobacillales; f__Streptococcaceae; g__Streptococcus; s__Streptococcus_sp.
1bf532dfc46976bad327623f486d9b33	0	25	0	0	0	0	0	0	0	0	0	0	0	0	0	0	0	0	d__Bacteria; p__Actinobacteriota; c__Rubrobacteria; o__Rubrobacterales; f__Rubrobacteriaceae; g__Rubrobacter; s__uncultured_bacterium
fb76e9003542fa62d6259574fbaf260d	0	6	0	0	0	0	0	0	0	0	0	6	0	0	0	0	0	0	d__Bacteria; p__Proteobacteria; c__Gammaproteobacteria; o__Burkholderiales; f__Rhodocyclaceae; g__Methyloversatilis; s__uncultured_bacterium
07b5c17a2514e3b601a1f406bbb69e8e	0	14	0	0	0	0	0	0	0	0	0	0	0	0	0	0	0	0	d__Bacteria; p__Actinobacteriota; c__Actinobacteria; o__Micrococcales; f__Micrococcaceae; g__Arthrobacter; s__Arthrobacter_sp.
d96e4624f81b3d7a4213b27b52d007d8	0	41	0	0	0	0	0	0	0	0	0	0	0	0	0	0	0	0	d__Bacteria; p__Proteobacteria; c__Alphaproteobacteria; o__Azospirillales; f__Azospirillaceae; g__Azospirillum; s__Azospirillum_thiophilum
12b4665b356d4fae2ed417a55c9d1a0d	0	0	0	0	0	0	0	0	0	0	0	30	0	0	0	0	0	0	d__Bacteria; p__Campilobacterota; c__Campylobacteria; o__Campylobacterales; f__Campylobacteraceae; g__Campylobacter; s__uncultured_bacterium
453e6d7f59b500dc80196db3e066b33e	0	10	0	0	0	0	0	0	0	0	0	0	0	0	0	0	0	0	d__Bacteria; p__Actinobacteriota; c__Actinobacteria; o__Frankiales; f__Sporichthyaceae; g__hgcI_clade; s__uncultured_bacterium
aca025dabd6d75b86a56227d27a94053	0	2	0	0	0	0	0	0	0	0	0	0	0	0	0	0	0	0	d__Bacteria; p__Proteobacteria; c__Gammaproteobacteria; o__Oceanospirillales; f__Nitrincolaceae; g__Nitrincola; s__Nitrincola_lacisaponensis
63ebb6506b51d9ec6b157b80d6b08049	0	0	0	0	0	0	0	0	0	0	0	0	0	2	0	0	0	0	d__Bacteria; p__Bacteroidota; c__Bacteroidia; o__Bacteroidales; f__Muribaculaceae; g__Muribaculaceae; s__uncultured_bacterium
74e452321a2ded6ff36b9c506c46f77e	0	0	0	0	0	0	0	0	0	0	0	10	0	0	0	0	0	0	d__Bacteria; p__Firmicutes; c__Clostridia; o__Lachnospirales; f__Lachnospiraceae; g__Lachnospiraceae_NK4A136_group; s__uncultured_bacterium
95fd61187f4f83329ad79743120ba385	0	14	0	0	0	0	0	0	0	0	0	0	0	0	0	0	0	0	d__Bacteria; p__Proteobacteria; c__Gammaproteobacteria; o__Alteromonadales; f__Alteromonadaceae; g__Alteromonadaceae; s__Alteromonas_sp.
965b8bd8e485abab47520f02e18780ec	0	0	0	0	0	0	0	0	0	0	0	11	0	0	0	0	0	0	d__Bacteria; p__Firmicutes; c__Clostridia; o__Oscillospirales; f__[Eubacterium]_coprostanoligenes_group; g__[Eubacterium]_coprostanoligenes_group; s__uncultured_bacterium
b22bd2fc8500fb77ae1c9ecb9d53a249	0	5	0	0	0	0	0	0	0	0	0	0	0	0	0	0	0	0	d__Bacteria; p__Actinobacteriota; c__Actinobacteria; o__Actinomycetales; f__Actinomycetaceae; g__Actinomyces; s__uncultured_bacterium
8de834fb778642ed94b3aa419fe8ab3b	5	0	0	0	0	0	0	0	0	0	0	0	0	0	0	0	0	0	d__Bacteria; p__Actinobacteriota; c__Actinobacteria; o__Corynebacteriales; f__Corynebacteriaceae; g__Corynebacterium; s__uncultured_bacterium
58714f79902785e02375adfdf6e7cb70	0	0	0	0	0	0	0	0	0	0	0	20	0	0	0	0	0	0	d__Bacteria; p__Actinobacteriota; c__Actinobacteria; o__Micrococcales; f__Cellulomonadaceae; g__Cellulomonas; s__bacterium_L5-2
17242c927c0d5b4d6be3dfbbfe636bb4	0	7	0	0	0	0	0	0	0	0	0	0	0	0	0	0	0	0	d__Bacteria; p__Proteobacteria; c__Alphaproteobacteria; o__Caulobacterales; f__Hyphomonadaceae; g__Hyphomonas; s__Hyphomonas_chukchiensis
cd344e8acbbe9ea7176833cc7aed5619	0	0	0	0	102	0	0	0	0	0	0	0	0	0	0	0	579	279	d__Bacteria; p__Firmicutes; c__Bacilli; o__Lactobacillales; f__Leuconostocaceae; g__Leuconostoc; s__Leuconostoc_pseudomesenteroides
4968dfe321eceda894f6819187b5d18c	0	0	0	0	0	0	0	0	5	0	0	0	0	0	0	0	0	0	d__Bacteria; p__Proteobacteria; c__Gammaproteobacteria; o__Burkholderiales; f__Comamonadaceae; g__Acidovorax; s__Acidovorax_sp.
82b35a04fa7add2f5385411b3da0133e	524	715	0	0	0	0	0	0	167	0	21	226	0	0	8	0	0	0	d__Bacteria; p__Bacteroidota; c__Bacteroidia; o__Flavobacteriales; f__Weeksellaceae; g__Empedobacter; s__Wautersiella_falsenii
da0f2a1bfb45d073996d7fa2cb8001fa	0	0	0	0	0	0	0	0	70	0	0	46	0	0	0	0	0	0	d__Bacteria; p__Campilobacterota; c__Campylobacteria; o__Campylobacterales; f__Campylobacteraceae; g__Campylobacter; s__uncultured_bacterium
f9673c35b1d53d31f963819567b6d13d	0	0	0	0	0	0	0	0	0	0	0	36	0	0	0	0	0	0	d__Bacteria; p__Deinococcota; c__Deinococci; o__Thermales; f__Thermaceae; g__Meiothermus; s__Meiothermus_ruber
1961976351a7479aeb8a9d90ecdcf2db	0	0	0	0	0	0	0	0	106	0	0	95	0	0	0	0	0	0	d__Bacteria; p__Firmicutes; c__Bacilli; o__Lactobacillales; f__Lactobacillaceae; g__Lactobacillus; s__Lactobacillus_crispatus
86536b6e36da3f1e691912f22dc35d93	0	0	0	0	0	0	0	0	0	0	0	31	0	0	0	0	0	0	d__Bacteria; p__Firmicutes; c__Bacilli; o__Lactobacillales; f__Streptococcaceae; g__Streptococcus; s__Streptococcus_sanguinis
1578bce2b14e435d18e899847d012705	0	0	0	0	0	0	0	0	0	0	0	15	0	0	0	0	0	0	d__Bacteria; p__Actinobacteriota; c__Coriobacteriia; o__Coriobacteriales; f__Eggerthellaceae; g__Slackia; s__Slackia_exigua
09ef2ca4da37b2cd29e9fa8983319ca0	0	0	0	0	0	0	0	0	0	0	0	21	0	0	0	0	0	0	d__Bacteria; p__Firmicutes; c__Clostridia; o__Peptostreptococcales-Tissierellales; f__Peptostreptococcales-Tissierellales; g__Parvimonas; s__uncultured_bacterium
c9bff150324a239f4362326e506870c0	0	0	0	0	0	0	0	0	0	0	0	52	0	0	0	0	0	0	d__Bacteria; p__Bacteroidota; c__Bacteroidia; o__Bacteroidales; f__Prevotellaceae; g__Prevotella; s__uncultured_bacterium
607331511b0bea43b5fa11f36bf8899c	0	61	0	0	0	0	0	0	0	0	2	0	0	0	0	0	0	0	d__Bacteria; p__Firmicutes; c__Bacilli; o__Lactobacillales; f__Streptococcaceae; g__Lactococcus; s__Lactococcus_piscium
01c9d2064b0f92a61a56192649e37d1f	0	0	0	0	0	0	0	0	0	0	0	0	0	0	5	0	0	0	d__Bacteria; p__Proteobacteria; c__Alphaproteobacteria; o__Acetobacterales; f__Acetobacteraceae; g__Acidiphilium; s__uncultured_bacterium
7dcaa30afde49e780ffed006df560444	6	0	0	0	0	0	0	0	0	0	0	0	0	0	0	0	0	0	d__Bacteria; p__Proteobacteria; c__Gammaproteobacteria; o__Burkholderiales; f__Comamonadaceae; g__Pelomonas; s__Pelomonas_aquatica
a8c37fe4bbb5a8e35c5ad86c5b184bde	0	0	0	0	0	0	0	10	0	0	0	0	0	0	0	0	0	0	d__Bacteria; p__Proteobacteria; c__Gammaproteobacteria; o__Alteromonadales; f__Celerinatantimonadaceae; g__Celerinatantimonas; s__Celerinatantimonas_diazotrophica
329d07e2ba3e8fb89afd3df2e1b10aa5	0	0	0	0	0	0	0	0	0	0	0	0	0	0	9	0	0	0	d__Bacteria; p__Actinobacteriota; c__Actinobacteria; o__Corynebacteriales; f__Corynebacteriaceae; g__Corynebacterium; s__uncultured_bacterium
44a2b72655b564e755aa6cbe5262758b	0	0	0	0	0	0	0	20	0	0	0	0	0	0	0	0	0	0	d__Bacteria; p__Firmicutes; c__Bacilli; o__Lactobacillales; f__Lactobacillaceae; g__Lactobacillus; s__Lactobacillus_acidipiscis
d002303678d5258256755f5531ebf04b	0	6	0	0	0	0	0	0	0	0	0	0	0	0	0	0	0	0	d__Bacteria; p__Verrucomicrobiota; c__Verrucomicrobiae; o__Opitutales; f__Puniceicoccaceae; g__Cerasicoccus; s__Ruficoccus_amylovorans
bdbfdbb9f55e8165ccf581c37d553936	0	0	0	0	0	0	0	0	97	0	0	416	0	0	17	0	0	0	d__Bacteria; p__Proteobacteria; c__Gammaproteobacteria; o__Burkholderiales; f__Alcaligenaceae; g__Achromobacter; s__Achromobacter_xylosoxidans
c76104b5cae5621552c7d913501346f7	0	0	0	0	0	0	0	0	0	0	0	20	0	0	0	0	0	0	d__Bacteria; p__Firmicutes; c__Bacilli; o__Staphylococcales; f__Gemellaceae; g__Gemella; s__uncultured_bacterium
d9ac1fe3c63f5e0d47bf916a7ded3802	0	0	0	0	0	0	0	0	32	0	0	0	0	0	0	0	0	0	d__Bacteria; p__Bacteroidota; c__Bacteroidia; o__Bacteroidales; f__Prevotellaceae; g__Prevotella; s__uncultured_bacterium
1b9474f83f7f6d43cf0ef57347ca2d58	0	72	0	0	0	0	0	0	0	0	0	0	0	0	0	0	0	0	d__Bacteria; p__Proteobacteria; c__Gammaproteobacteria; o__Pseudomonadales; f__Moraxellaceae; g__Acinetobacter; s__bacterium_14W122
950022198c335c43aec0b252e4cf1915	0	44	0	0	0	379	6	0	26	0	0	22	0	0	0	19	0	5	d__Bacteria; p__Proteobacteria; c__Gammaproteobacteria; o__Pseudomonadales; f__Pseudomonadaceae; g__Pseudomonas; s__Pseudomonas_sp.
82c446857c3e9075a4fb771e85bef3cc	625	505	1436	0	11	33	62	31	0	5328	210	0	6591	0	0	0	83	0	d__Bacteria; p__Firmicutes; c__Bacilli; o__Lactobacillales; f__Lactobacillaceae; g__Lactobacillus; s__uncultured_Lactobacillus
4a1d55edadd51dc941cb44f39ccc9a02	0	0	0	0	0	25	0	0	0	0	0	0	0	0	0	0	0	0	d__Bacteria; p__Proteobacteria; c__Gammaproteobacteria; o__Pseudomonadales; f__Pseudomonadaceae; g__Pseudomonas; s__uncultured_bacterium
c0afed456c4da01fbbe5bafff6b119f9	0	12	0	0	0	0	0	131	0	0	0	0	0	0	0	0	0	178	d__Bacteria; p__Proteobacteria; c__Gammaproteobacteria; o__Enterobacterales; f__Hafniaceae; g__Hafnia-Obesumbacterium; s__Hafnia_alvei
c6070e1dbfa0858a9b572cc2a5110ec6	0	5	0	0	0	0	0	0	0	0	0	0	0	0	0	0	0	0	d__Bacteria; p__Chloroflexi; c__SL56_marine_group; o__SL56_marine_group; f__SL56_marine_group; g__SL56_marine_group; s__uncultured_bacterium
e2073767c5ca38be2a4c60b3d7875c57	0	0	0	0	0	0	0	0	0	0	0	7	0	0	0	0	0	0	d__Bacteria; p__Proteobacteria; c__Alphaproteobacteria; o__Rhodobacterales; f__Rhodobacteraceae; g__Rubellimicrobium; s__uncultured_bacterium
dcf90b3c8959269255112c3dbd43487c	0	195	0	0	0	0	0	0	0	0	0	0	0	0	0	0	0	0	d__Bacteria; p__Proteobacteria; c__Gammaproteobacteria; o__Alteromonadales; f__Alteromonadaceae; g__Rheinheimera; s__uncultured_bacterium
cccdbb4650b57ccbf9c2005e64577a2c	0	0	0	0	0	0	0	0	7	0	0	426	0	0	0	0	0	0	d__Bacteria; p__Proteobacteria; c__Alphaproteobacteria; o__Micavibrionales; f__uncultured; g__uncultured; s__uncultured_bacterium
ff39b2f6813ea917e4e761f394d2497e	0	0	0	0	0	0	0	0	145	0	0	169	0	0	0	0	0	0	d__Bacteria; p__Firmicutes; c__Bacilli; o__Bacillales; f__Bacillaceae; g__Geobacillus; s__Parageobacillus_thermantarcticus
414030efed13dae2ddd11947b10ff24f	0	0	0	0	0	0	0	0	60	0	0	0	0	0	0	0	0	0	d__Bacteria; p__Bacteroidota; c__Bacteroidia; o__Bacteroidales; f__Prevotellaceae; g__Prevotella; s__Prevotella_marshii
dbd324f9fd952133627fdd7b84398bd4	0	0	0	0	0	0	0	0	0	0	0	0	0	0	9	0	0	0	d__Bacteria; p__Proteobacteria; c__Gammaproteobacteria; o__Enterobacterales; f__Erwiniaceae; g__Pantoea; s__uncultured_Enterobacter
79b1bea6b0e0136baffd98db763e9b3e	0	13	0	0	0	0	0	0	0	0	0	0	0	0	0	0	0	0	d__Bacteria; p__Proteobacteria; c__Gammaproteobacteria; o__Cellvibrionales; f__Porticoccaceae; g__C1-B045; s__uncultured_gamma
715ce0e59c59f3521a3e8fc5e66ca06c	0	0	0	0	0	0	0	0	28	0	0	0	0	0	0	0	0	0	d__Bacteria; p__Proteobacteria; c__Alphaproteobacteria; o__Sphingomonadales; f__Sphingomonadaceae; g__Sphingomonas; s__Sphingomonas_sp.
84296c45028fcdf2b862bc8eec888c6e	0	0	0	0	0	0	0	0	2	0	0	0	0	0	0	0	0	0	d__Bacteria; p__Proteobacteria; c__Gammaproteobacteria; o__Immundisolibacterales; f__Immundisolibacteraceae; g__Immundisolibacter; s__uncultured_sulfur-oxidizing
394b504ded66501e094a072c87f6e78e	0	0	0	0	0	0	0	0	0	0	0	9	0	0	0	0	0	0	d__Bacteria; p__Proteobacteria; c__Gammaproteobacteria; o__Aeromonadales; f__Aeromonadaceae; g__Aeromonas; s__Aeromonas_hydrophila
7cbfaa51aa132f281feee9d6c44e20a2	8	0	0	0	0	0	0	0	0	0	0	0	0	0	0	0	0	0	d__Bacteria; p__Firmicutes; c__Clostridia; o__Lachnospirales; f__Lachnospiraceae; g__[Ruminococcus]_torques_group; s__uncultured_Clostridiales
19f996da71b8f0e7f1084481624606f9	20	152	0	0	0	0	0	0	0	0	0	0	0	0	0	0	0	0	d__Bacteria; p__Proteobacteria; c__Gammaproteobacteria; o__Enterobacterales; f__Yersiniaceae; g__Serratia; s__Serratia_sp.
528cb99e1d9bfd30732274a72deb1a52	0	0	0	0	0	0	0	333	0	0	2	0	86	703	0	0	0	0	d__Bacteria; p__Firmicutes; c__Bacilli; o__Lactobacillales; f__Lactobacillaceae; g__Lactobacillus; s__Lactobacillus_buchneri
7251243e2a6ff2051f870b92e829b021	77	29	810	0	0	0	0	0	0	0	0	0	24	97	0	0	112	0	d__Bacteria; p__Firmicutes; c__Bacilli; o__Lactobacillales; f__Lactobacillaceae; g__Lactobacillus; s__Lactobacillus_suebicus
d21b8586bbbfa34bb1209dd73caacb24	0	0	0	0	0	0	0	0	0	0	0	7	0	0	0	0	0	0	d__Bacteria; p__Proteobacteria; c__Gammaproteobacteria; o__Alteromonadales; f__Pseudoalteromonadaceae; g__Pseudoalteromonas; s__Pseudoalteromonas_spongiae
f0fb8bc0853ddbda225b30842ef9d819	0	0	0	0	0	0	0	0	14	0	0	0	0	0	0	0	0	0	d__Bacteria; p__Actinobacteriota; c__Actinobacteria; o__Propionibacteriales; f__Propionibacteriaceae; g__Tessaracoccus; s__Tessaracoccus_lapidicaptus
5441fbbbea33b0f51e6dd9182af61f53	0	34	0	0	0	0	0	0	0	0	0	0	0	0	6	0	0	0	d__Bacteria; p__Proteobacteria; c__Alphaproteobacteria; o__Dongiales; f__Dongiaceae; g__Dongia; s__uncultured_Rhodospirillaceae
e0ca9a99ad2ac75442cc36aa7fa096df	0	0	0	0	0	0	0	0	0	0	0	0	0	0	4	0	0	0	d__Bacteria; p__Acidobacteriota; c__Acidobacteriae; o__Solibacterales; f__Solibacteraceae; g__Candidatus_Solibacter; s__uncultured_bacterium
9fbf69e82af88ba43ace5bab2099fe4d	0	54	0	0	0	0	0	0	0	0	0	18	0	0	0	0	0	0	d__Bacteria; p__Proteobacteria; c__Gammaproteobacteria; o__Burkholderiales; f__Alcaligenaceae; g__Achromobacter; s__Achromobacter_sp.
00e3b212d07f48bdd8f5dd1596190d45	0	0	0	0	0	0	0	0	0	0	0	11	0	0	0	0	0	0	d__Bacteria; p__Firmicutes; c__Bacilli; o__Staphylococcales; f__Staphylococcaceae; g__Aliicoccus; s__uncultured_bacterium
c1c954e14ed54ab681889022c9a41a1d	8	426	0	0	0	0	0	15	0	0	0	6	0	0	0	0	0	0	d__Bacteria; p__Proteobacteria; c__Gammaproteobacteria; o__Burkholderiales; f__Nitrosomonadaceae; g__DSSD61; s__uncultured_bacterium
53753c3179a2728908bb4a355a717a33	0	0	0	0	136	35	0	23	0	0	0	0	0	0	0	460	1795	822	d__Bacteria; p__Proteobacteria; c__Gammaproteobacteria; o__Enterobacterales; f__Yersiniaceae; g__Serratia; s__Hafnia_sp.
4935b07432a47d4b78f18e2918a4b32e	0	79	0	0	0	0	0	0	0	0	0	0	0	0	0	0	0	0	d__Bacteria; p__Proteobacteria; c__Gammaproteobacteria; o__Alteromonadales; f__Alteromonadaceae; g__Alishewanella; s__Alishewanella_jeotgali
08224161e467dd4de1ab3e3c9114321a	390	3062	7	0	0	0	10	0	0	0	44	0	0	0	0	0	0	0	d__Bacteria; p__Firmicutes; c__Bacilli; o__Lactobacillales; f__Listeriaceae; g__Brochothrix; s__Brochothrix_thermosphacta
c5956b0b522846b56c3e64f497a657e8	0	0	0	0	0	0	0	0	0	0	0	16	0	0	0	0	0	0	d__Bacteria; p__Firmicutes; c__Clostridia; o__Peptostreptococcales-Tissierellales; f__Peptostreptococcales-Tissierellales; g__Anaerococcus; s__uncultured_bacterium
e6bc122c7b65e21baf11c70a6c14f284	0	0	0	0	0	5	0	0	0	0	0	0	0	0	0	0	0	0	d__Bacteria; p__Proteobacteria; c__Gammaproteobacteria; o__Burkholderiales; f__Methylophilaceae; g__Methylophilus; s__Methylotenera_sp.
360204d3a798242196fdeed3c4f1735d	0	0	0	0	0	27	0	0	0	0	0	0	0	0	0	0	0	0	d__Bacteria; p__Proteobacteria; c__Gammaproteobacteria; o__Pseudomonadales; f__Moraxellaceae; g__Psychrobacter; s__Psychrobacter_sp.
0dbe77db2abdeec0dc0d41aa049647cd	0	0	0	0	0	0	0	0	0	0	0	0	0	0	10	0	0	0	d__Bacteria; p__Deinococcota; c__Deinococci; o__Deinococcales; f__Deinococcaceae; g__Deinococcus; s__Deinococcus_geothermalis
69312b66e7cd1725c172c2bec51c65df	0	0	52	0	0	0	0	0	0	0	0	0	0	0	0	0	0	0	d__Bacteria; p__Firmicutes; c__Bacilli; o__Lactobacillales; f__Lactobacillaceae; g__Pediococcus; s__Pediococcus_ethanolidurans
c97417700acaacc4fb9bf5de0a0eaea4	0	0	0	0	0	0	0	0	0	0	0	108	0	0	0	0	0	0	d__Bacteria; p__Proteobacteria; c__Gammaproteobacteria; o__Enterobacterales; f__Erwiniaceae; g__Pantoea; s__Pantoea_stewartii
6dadf3d6455aa7ae0b2735cbb4e107e3	0	0	35	0	0	0	0	0	0	0	0	0	0	0	0	0	0	0	d__Bacteria; p__Firmicutes; c__Bacilli; o__Lactobacillales; f__Lactobacillaceae; g__Lactobacillus; s__Lactobacillus_pentosus
68ba0308ccc6be85fb13d1745f13316d	0	0	0	163	0	0	0	0	0	0	0	0	0	0	0	0	0	0	d__Bacteria; p__Proteobacteria; c__Gammaproteobacteria; o__Enterobacterales; f__Erwiniaceae; g__Erwinia; s__Pantoea_septica
490e36336979972f9c8128cee576a9e6	0	17	0	0	0	0	0	0	0	0	0	0	0	0	0	0	0	0	d__Bacteria; p__Actinobacteriota; c__Actinobacteria; o__Streptomycetales; f__Streptomycetaceae; g__Streptomyces; s__Streptomyces_sp.
32d9aebe790fa99267d2e9c418be75b4	0	0	0	0	0	0	0	0	1481	0	0	1027	0	0	0	0	0	0	d__Bacteria; p__Proteobacteria; c__Gammaproteobacteria; o__Pseudomonadales; f__Moraxellaceae; g__Acinetobacter; s__uncultured_Acinetobacter
1fe195316a1cdd6b34abff8e126c1477	13	0	0	0	0	0	0	0	0	0	0	0	0	0	0	0	0	0	d__Bacteria; p__Actinobacteriota; c__Actinobacteria; o__Micrococcales; f__Sanguibacteraceae; g__Sanguibacter; s__Sanguibacter_antarcticus
3407702775983dce16f933f8068553b0	0	0	0	0	0	0	0	0	27	0	0	0	0	0	0	0	0	0	d__Bacteria; p__Proteobacteria; c__Gammaproteobacteria; o__Xanthomonadales; f__Xanthomonadaceae; g__Stenotrophomonas; s__Stenotrophomonas_maltophilia
6c9e86dfc402ab7140afd223f962ad8b	0	0	0	0	0	0	0	21	0	0	0	0	0	0	0	0	0	0	d__Bacteria; p__Proteobacteria; c__Gammaproteobacteria; o__Enterobacterales; f__Enterobacteriaceae; g__Raoultella; s__Raoultella_ornithinolytica
8a08dac2089daac70429bdc78eb91b50	0	0	0	0	57	47	0	78	0	0	0	0	0	0	0	57	129	115	d__Bacteria; p__Proteobacteria; c__Gammaproteobacteria; o__Enterobacterales; f__Erwiniaceae; g__Pantoea; s__Pantoea_agglomerans
514ba622bf34f7bab043cf75ce465744	0	0	236	0	0	0	8	0	0	0	0	0	0	0	0	0	0	0	d__Bacteria; p__Firmicutes; c__Bacilli; o__Lactobacillales; f__Lactobacillaceae; g__Lactobacillus; s__Lactobacillus_shenzhenensis
9433d51032320438ed1aa7e6d872b74c	0	0	0	0	0	0	0	0	0	0	0	0	0	0	4	0	0	0	d__Bacteria; p__Proteobacteria; c__Alphaproteobacteria; o__Azospirillales; f__Azospirillaceae; g__Skermanella; s__uncultured_bacterium
acb1d7b2d211c292c1d0547b08347498	0	20	0	0	0	0	0	0	0	0	0	0	0	0	0	0	0	0	d__Bacteria; p__Actinobacteriota; c__Actinobacteria; o__Frankiales; f__Geodermatophilaceae; g__Blastococcus; s__uncultured_bacterium
498e3a06f90b3d5a7a0c656fc61d8de7	68	0	0	0	0	0	0	0	0	0	0	0	0	0	0	0	0	0	d__Bacteria; p__Proteobacteria; c__Alphaproteobacteria; o__Acetobacterales; f__Acetobacteraceae; g__Acetobacter; s__Acetobacter_lovaniensis
c4831b46f9352fda8011014bc886a53a	0	42	0	0	0	0	0	0	0	0	0	0	0	0	0	0	0	0	d__Bacteria; p__Proteobacteria; c__Gammaproteobacteria; o__Burkholderiales; f__Comamonadaceae; g__Pelomonas; s__uncultured_bacterium
161052a918a0e5e741624f5db4479563	0	9	0	0	0	0	0	0	0	0	0	0	0	0	0	0	0	0	d__Bacteria; p__Bacteroidota; c__Bacteroidia; o__Flavobacteriales; f__Weeksellaceae; g__Chryseobacterium; s__uncultured_bacterium
29ac6bf5e688500b7c9079d70140bab0	3	0	0	0	0	0	0	0	0	0	0	0	0	0	0	0	0	0	d__Bacteria; p__Firmicutes; c__Clostridia; o__Christensenellales; f__Christensenellaceae; g__Christensenellaceae_R-7_group; s__uncultured_bacterium
deaac44286fd2b11dc1e117794f7d00b	0	0	0	0	0	0	0	0	0	0	0	36	0	0	0	0	0	0	d__Bacteria; p__Firmicutes; c__Bacilli; o__Staphylococcales; f__Gemellaceae; g__Gemella; s__Gemella_sanguinis
a979edabcf7e5bee6407cf049f5b395a	0	0	0	0	0	0	0	0	81	0	0	0	0	0	0	0	0	0	d__Bacteria; p__Firmicutes; c__Bacilli; o__Exiguobacterales; f__Exiguobacteraceae; g__Exiguobacterium; s__Exiguobacterium_profundum
ba40df5eac7a366d0284f50028e96468	4	0	0	0	0	0	0	0	0	0	0	0	0	0	0	0	0	0	d__Bacteria; p__Proteobacteria; c__Alphaproteobacteria; o__Rhizobiales; f__Rhizobiaceae; g__Ochrobactrum; s__Ochrobactrum_haematophilum
3c666eb786df75c36e81aef228c152ae	53	0	0	0	273	43	9	52	0	0	0	0	0	0	0	752	3333	2879	d__Bacteria; p__Proteobacteria; c__Gammaproteobacteria; o__Enterobacterales; f__Yersiniaceae; g__Serratia; s__Rahnella_sp.
e0120d2a1f7434fd53cde229dce6b4ea	0	34	0	0	0	0	0	0	0	0	0	0	0	0	0	0	0	0	d__Bacteria; p__Proteobacteria; c__Gammaproteobacteria; o__Enterobacterales; f__Enterobacteriaceae; g__Klebsiella; s__Klebsiella_quasipneumoniae
87f434ea29cbaec8cb90d44e8ce32cd8	0	2	0	0	0	0	0	0	0	0	0	0	0	0	0	0	0	0	d__Bacteria; p__Actinobacteriota; c__Actinobacteria; o__Micrococcales; f__Microbacteriaceae; g__Microbacterium; s__Microbacterium_hominis
05daa2a6e7f7deedaf53692893499d57	5	0	0	0	0	0	0	0	0	0	0	0	0	0	0	0	0	0	d__Bacteria; p__Proteobacteria; c__Alphaproteobacteria; o__Acetobacterales; f__Acetobacteraceae; g__Acetobacter; s__Acetobacter_aceti
c3f0a065a7b35415dc5659303ff34a6b	0	14	0	0	0	0	0	0	0	0	0	0	0	0	0	0	0	0	d__Bacteria; p__Firmicutes; c__Bacilli; o__Bacillales; f__Bacillaceae; g__Gracilibacillus; s__Gracilibacillus_sp.
8a738c64c9742c38607a8bacd21e5e77	0	0	0	0	0	0	0	0	0	0	0	18	0	0	0	0	0	0	d__Bacteria; p__Proteobacteria; c__Alphaproteobacteria; o__Sphingomonadales; f__Sphingomonadaceae; g__Sphingopyxis; s__Sphingopyxis_sp.
b4f09f895dd0601dbfb3e30b6b409eaf	0	0	0	0	18	0	0	0	0	0	0	0	0	0	0	47	333	188	d__Bacteria; p__Proteobacteria; c__Gammaproteobacteria; o__Enterobacterales; f__Enterobacteriaceae; g__Enterobacter; s__Enterobacter_ludwigii
866e80ff9f1ac223bef76a616de35468	0	0	0	0	0	0	0	0	35	0	0	0	0	0	0	0	0	0	d__Bacteria; p__Proteobacteria; c__Alphaproteobacteria; o__Caulobacterales; f__Caulobacteraceae; g__Brevundimonas; s__Brevundimonas_terrae
b026e0cd5307898576149b732fd33a66	6	0	0	15	0	0	0	31	0	0	0	0	0	0	0	0	0	0	d__Bacteria; p__Firmicutes; c__Bacilli; o__Lactobacillales; f__Lactobacillaceae; g__Lactobacillus; s__Lactobacillus_acidipiscis
5910e9f740db17680a35ec85bf24ca66	0	0	0	13	102	0	0	37	0	0	0	0	0	0	0	288	797	214	d__Bacteria; p__Proteobacteria; c__Gammaproteobacteria; o__Enterobacterales; f__Enterobacteriaceae; g__Kluyvera; s__Kluyvera_sp.
21b64d1b800e6df30126b1fb76282673	11	8	0	0	0	0	0	0	0	0	0	0	0	0	0	0	0	0	d__Bacteria; p__Campilobacterota; c__Campylobacteria; o__Campylobacterales; f__Arcobacteraceae; g__uncultured; s__uncultured_bacterium
7e1ee3205af54e4b96728c200fb55d81	6	0	0	0	0	0	0	0	0	0	0	0	0	0	0	0	0	0	d__Bacteria; p__Bacteroidota; c__Bacteroidia; o__Bacteroidales; f__Dysgonomonadaceae; g__Proteiniphilum; s__Porphyromonadaceae_bacterium
adb9b3384c768c69568be3e1f00776ce	0	0	0	0	0	0	0	0	0	0	0	0	0	0	0	3	0	0	d__Bacteria; p__Proteobacteria; c__Alphaproteobacteria; o__Rhodobacterales; f__Rhodobacteraceae; g__Cribrihabitans; s__Cribrihabitans_marinus
06bf929f6bb9e7e26555b2f1d3d60d30	0	0	0	0	0	0	8	0	0	0	0	0	0	0	0	0	0	0	d__Bacteria; p__Proteobacteria; c__Gammaproteobacteria; o__Vibrionales; f__Vibrionaceae; g__Photobacterium; s__uncultured_bacterium
b2a59273c6590dbae2ebf3516e86a663	0	0	0	0	0	0	0	0	285	0	0	104	0	0	0	0	0	0	d__Bacteria; p__Bacteroidota; c__Bacteroidia; o__Bacteroidales; f__Prevotellaceae; g__Prevotella; s__uncultured_bacterium
9333b0728645a32575d17e08da7da540	0	0	0	0	0	0	0	0	0	0	0	24	0	0	0	0	0	0	d__Bacteria; p__Firmicutes; c__Bacilli; o__Lactobacillales; f__Streptococcaceae; g__Lactococcus; s__uncultured_Lactococcus
df604d4f5f7587752f8121ae9094db47	3	0	0	0	0	0	0	0	0	0	0	0	0	0	0	0	0	0	d__Bacteria; p__Bacteroidota; c__Bacteroidia; o__Bacteroidales; f__Bacteroidaceae; g__Bacteroides; s__uncultured_bacterium
a67d9f30aaec3be61c77b6a224c3fb17	0	0	0	0	0	0	0	30	0	0	0	0	0	0	0	0	0	0	d__Bacteria; p__Firmicutes; c__Bacilli; o__Lactobacillales; f__Lactobacillaceae; g__Pediococcus; s__Pediococcus_parvulus
f56688476c876a20c51281b5c2546557	0	13	0	0	0	0	0	0	0	0	0	18	0	0	0	0	0	0	d__Bacteria; p__Cyanobacteria; c__Vampirivibrionia; o__Obscuribacterales; f__Obscuribacteraceae; g__Obscuribacteraceae; s__uncultured_bacterium
713872408d6d015d79350f0f119aea1a	0	0	0	0	0	0	0	0	0	0	0	90	0	0	0	0	0	0	d__Bacteria; p__Proteobacteria; c__Gammaproteobacteria; o__Pseudomonadales; f__Moraxellaceae; g__Moraxella; s__uncultured_bacterium
7bca9ee6f812e87578ac543dfff41baa	0	50	0	0	0	0	0	0	0	0	0	0	0	0	0	0	0	0	d__Bacteria; p__Proteobacteria; c__Alphaproteobacteria; o__Sphingomonadales; f__Sphingomonadaceae; g__Sphingomonas; s__Afipia_genosp.
477423393828be961af46e99872688c4	0	8	0	0	0	0	0	0	0	0	0	0	0	0	0	0	0	0	d__Bacteria; p__Proteobacteria; c__Alphaproteobacteria; o__Acetobacterales; f__Acetobacteraceae; g__Roseomonas; s__Roseomonas_cervicalis
5fe92eaad1637510d7a188ecb9e7c3c4	0	0	0	0	0	0	0	0	0	0	0	40	0	0	0	0	0	0	d__Bacteria; p__Proteobacteria; c__Alphaproteobacteria; o__Sphingomonadales; f__Sphingomonadaceae; g__Sphingomonas; s__bacterium
de24312ffe8ab20851042121f2555de6	0	0	0	0	0	0	0	0	12	0	0	173	0	0	0	0	0	0	d__Bacteria; p__Proteobacteria; c__Alphaproteobacteria; o__Rhizobiales; f__Rhizobiaceae; g__Aureimonas; s__Aureimonas_altamirensis
afb107dd368d6f58639c3402389ef241	0	53	0	0	0	0	0	0	0	0	0	0	0	0	0	0	0	0	d__Bacteria; p__Nitrospirota; c__Nitrospiria; o__Nitrospirales; f__Nitrospiraceae; g__Nitrospira; s__uncultured_bacterium
90a9e50e329aa56199b66cd8decaf2f5	0	0	0	0	0	0	0	0	0	0	0	17	0	0	0	0	0	0	d__Bacteria; p__Proteobacteria; c__Alphaproteobacteria; o__Rhizobiales; f__Beijerinckiaceae; g__Bosea; s__Bosea_sp.
bea30592b756af49b3f7f6792e8c403c	0	24	0	0	0	0	0	0	0	0	0	0	0	0	0	0	0	0	d__Bacteria; p__Proteobacteria; c__Alphaproteobacteria; o__Sphingomonadales; f__Sphingomonadaceae; g__Stakelama; s__Stakelama_algicida
58c40f36593f85f27c5969d82a26a8fe	0	4	0	0	0	0	0	0	0	0	0	0	0	0	0	0	0	0	d__Bacteria; p__Proteobacteria; c__Gammaproteobacteria; o__Oceanospirillales; f__Nitrincolaceae; g__Nitrincola; s__Nitrincola_sp.
643ae3781333e82c99db2ebeab0c62b3	0	0	0	0	0	0	0	0	329	0	0	483	0	0	0	0	0	0	d__Bacteria; p__Firmicutes; c__Bacilli; o__Exiguobacterales; f__Exiguobacteraceae; g__Exiguobacterium; s__Exiguobacterium_profundum
3f5a204231e93220d75b0f39d451bdae	0	29	0	0	0	0	0	0	0	0	0	0	0	0	0	0	0	0	d__Bacteria; p__Firmicutes; c__Bacilli; o__Bacillales; f__Planococcaceae; g__Sporosarcina; s__uncultured_bacterium
4428e4f4af7bbf6e174022a6f5d360ea	17	47	0	0	0	0	0	0	0	0	0	0	0	0	0	0	0	0	d__Bacteria; p__Actinobacteriota; c__Actinobacteria; o__Corynebacteriales; f__Nocardiaceae; g__Rhodococcus; s__Rhodococcus_sp.
bdc274ae0d6622e5ed6f4c28f9c1e69d	0	0	0	0	0	0	0	0	6565	0	0	5252	0	55	125	0	0	0	d__Bacteria; p__Proteobacteria; c__Gammaproteobacteria; o__Burkholderiales; f__Comamonadaceae; g__Alicycliphilus; s__Melaminivora_sp.
40e0b22bf8232ab0efe5da6d1583ce34	0	0	0	0	0	0	0	0	9	0	0	0	0	0	0	0	0	0	d__Bacteria; p__Proteobacteria; c__Alphaproteobacteria; o__Sphingomonadales; f__Sphingomonadaceae; g__Sphingomonas; s__uncultured_bacterium
4e8f24861cfeddd696e3638fcd5140cd	0	0	0	0	31	31	0	0	0	0	0	0	0	0	0	0	0	171	d__Bacteria; p__Proteobacteria; c__Gammaproteobacteria; o__Enterobacterales; f__Enterobacteriaceae; g__Enterobacter; s__Lelliottia_sp.
7556be4b41e48b38451c2fef8d2cbc1e	11	0	0	0	0	0	0	0	0	0	0	0	0	0	0	0	0	0	d__Bacteria; p__Myxococcota; c__Polyangia; o__Polyangiales; f__Polyangiaceae; g__Pajaroellobacter; s__uncultured_bacterium
06f5a71b1f516196259555e1df9bf8c2	0	0	0	0	0	0	0	0	28	0	0	16	0	0	0	0	0	0	d__Bacteria; p__Proteobacteria; c__Gammaproteobacteria; o__Enterobacterales; f__Erwiniaceae; g__Pantoea; s__Pantoea_sp.
5a20716fc50a2070ce13d1f4f437be03	0	0	0	0	0	0	0	0	11	0	0	12	0	0	0	0	0	0	d__Bacteria; p__Nitrospirota; c__Nitrospiria; o__Nitrospirales; f__Nitrospiraceae; g__Nitrospira; s__unidentified
6dda827a3e1c7991188dfb3643260fc4	0	0	0	0	0	0	0	0	0	0	0	0	0	0	0	24	0	89	d__Bacteria; p__Proteobacteria; c__Gammaproteobacteria; o__Enterobacterales; f__Erwiniaceae; g__Pantoea; s__Pantoea_agglomerans
fd06708e3bc135dc466af687730bc604	0	45	0	0	0	0	0	0	0	0	0	0	0	0	0	0	0	0	d__Bacteria; p__Proteobacteria; c__Gammaproteobacteria; o__Burkholderiales; f__Oxalobacteraceae; g__Massilia; s__bacterium_JNKLA11
12fe7e233674bd0faac3c1c7528346f2	0	0	0	0	0	120	0	0	0	0	0	0	0	0	0	0	0	0	d__Bacteria; p__Proteobacteria; c__Gammaproteobacteria; o__Pseudomonadales; f__Pseudomonadaceae; g__Pseudomonas; s__Pseudomonas_extremorientalis
028fb83c9d7276cdeab673da1885cab5	0	20	0	0	0	0	0	0	0	0	0	0	0	0	0	0	0	0	d__Bacteria; p__Firmicutes; c__Clostridia; o__Peptostreptococcales-Tissierellales; f__Peptostreptococcaceae; g__Peptostreptococcus; s__uncultured_bacterium
4d553e30f69f6409d4ed0fd95c2588f9	343	339	0	0	0	0	0	0	19	0	0	747	0	0	0	0	0	0	d__Bacteria; p__Proteobacteria; c__Alphaproteobacteria; o__Sphingomonadales; f__Sphingomonadaceae; g__Sphingomonas; s__Sphingomonas_jeddahensis
cf84b7310956475ee900f1dddb9d29c8	8	0	0	0	0	0	0	0	0	0	0	0	0	0	0	0	0	0	d__Bacteria; p__Actinobacteriota; c__Actinobacteria; o__Corynebacteriales; f__Dietziaceae; g__Dietzia; s__Dietzia_sp.
d4f95c388fd1b453970e6395e6847dfd	0	0	0	0	0	0	0	0	104	0	0	30	0	0	10	0	0	0	d__Bacteria; p__Bacteroidota; c__Bacteroidia; o__Bacteroidales; f__Porphyromonadaceae; g__Porphyromonas; s__uncultured_bacterium
9899c63e942486ddef608b36d125605a	0	36	0	0	0	0	0	0	0	0	0	0	0	0	0	0	0	0	d__Bacteria; p__Proteobacteria; c__Gammaproteobacteria; o__Burkholderiales; f__Comamonadaceae; g__Pelomonas; s__Pelomonas_puraquae
8754d41157c3032a1d02fde4862b8c15	0	0	0	0	0	0	0	0	0	0	0	6	0	0	0	0	0	0	d__Bacteria; p__Deinococcota; c__Deinococci; o__Deinococcales; f__Deinococcaceae; g__Deinococcus; s__uncultured_bacterium
86564621f5eb5ba104ae74d1ff4462f3	0	0	0	0	0	0	0	0	0	0	0	13	0	0	0	0	0	0	d__Bacteria; p__Proteobacteria; c__Alphaproteobacteria; o__Rhizobiales; f__Rhizobiaceae; g__uncultured; s__uncultured_bacterium
0c33d439d1b586be4f9ae1e73a7885e8	0	0	0	0	0	0	0	0	9	0	0	0	0	0	0	0	0	0	d__Bacteria; p__Proteobacteria; c__Gammaproteobacteria; o__Burkholderiales; f__Nitrosomonadaceae; g__uncultured; s__metagenome
bc7fea7c685dc4d81fcbf1fad273c782	159	0	0	0	0	0	0	0	532	0	0	503	0	97	48	0	0	0	d__Bacteria; p__Proteobacteria; c__Gammaproteobacteria; o__Pseudomonadales; f__Moraxellaceae; g__Acinetobacter; s__Acinetobacter_bouvetii
3515c5dec385aa2f1ee9d809013c9a09	0	0	0	0	0	0	0	5	0	0	0	26	0	0	0	0	0	0	d__Bacteria; p__Proteobacteria; c__Gammaproteobacteria; o__Xanthomonadales; f__Xanthomonadaceae; g__Stenotrophomonas; s__Stenotrophomonas_sp.
b44feed4dc18b11c4e552b92b0b18874	0	48	0	0	0	0	0	0	0	0	0	0	0	0	0	0	0	0	d__Bacteria; p__Proteobacteria; c__Alphaproteobacteria; o__Sphingomonadales; f__Sphingomonadaceae; g__Sphingomonas; s__bacterium
24c1f166dddac251b84c41ee8c171471	0	22	0	0	0	0	0	0	0	0	0	0	0	0	0	0	0	0	d__Bacteria; p__Firmicutes; c__Bacilli; o__Bacillales; f__Bacillaceae; g__Virgibacillus; s__uncultured_Virgibacillus
2bf6071c5fa00447999a88a128247ff8	0	0	0	0	0	0	0	0	17	0	0	0	0	0	0	0	0	0	d__Bacteria; p__Actinobacteriota; c__Actinobacteria; o__Micrococcales; f__Cellulomonadaceae; g__Pseudactinotalea; s__Pseudactinotalea_terrae
2768b7edd6472c02db69d683132a3fa2	0	0	0	0	0	0	0	0	55	0	0	0	0	0	0	0	0	0	d__Bacteria; p__Firmicutes; c__Bacilli; o__Lactobacillales; f__Carnobacteriaceae; g__Atopostipes; s__Firmicutes_oral
dfa6f311fe46fce774e882c6c0d22ef2	0	49	0	0	0	0	0	0	73	0	0	191	0	0	0	0	0	0	d__Bacteria; p__Actinobacteriota; c__Actinobacteria; o__Corynebacteriales; f__Corynebacteriaceae; g__Corynebacterium; s__uncultured_bacterium
0ae555a9a69a5895a78d4b22432ed7a9	0	11	0	0	0	0	0	0	0	0	0	0	0	0	0	0	0	0	d__Bacteria; p__Proteobacteria; c__Gammaproteobacteria; o__Enterobacterales; f__Erwiniaceae; g__Pantoea; s__Staphylococcus_epidermidis
380e58a15b9eb0f14e4f6057d9b93d5f	0	0	0	0	0	0	0	0	0	0	0	13	0	0	0	0	0	0	d__Bacteria; p__Actinobacteriota; c__Actinobacteria; o__Micrococcales; f__Intrasporangiaceae; g__Aquipuribacter; s__Aquipuribacter_hungaricus
0ce0657de6fc119dba794c3c54169faa	7	0	0	0	0	0	0	0	0	0	0	0	0	0	0	0	0	0	d__Bacteria; p__Actinobacteriota; c__Actinobacteria; o__Actinomycetales; f__Actinomycetaceae; g__Actinomyces; s__Actinomyces_sp.
fda94444391dc7a0bcdd6dd19835f36e	0	0	0	0	0	0	0	0	498	0	0	763	0	0	109	0	0	0	d__Bacteria; p__Proteobacteria; c__Gammaproteobacteria; o__Pseudomonadales; f__Pseudomonadaceae; g__Pseudomonas; s__Pseudomonas_sp.
d5aa07e87093d5d78f376f69c7e26660	0	0	0	0	0	0	0	0	0	0	0	24	0	0	0	0	0	0	d__Bacteria; p__Firmicutes; c__Negativicutes; o__Veillonellales-Selenomonadales; f__Veillonellaceae; g__Veillonella; s__uncultured_bacterium
41dda27ece92231536b9f16986641cb9	15	0	0	0	0	0	0	0	0	0	0	0	0	0	0	0	0	0	d__Bacteria; p__Deinococcota; c__Deinococci; o__Thermales; f__Thermaceae; g__Thermus; s__Thermus_scotoductus
51ea846261cc2e32e2c403cb36be461d	0	0	0	45	0	0	29	0	0	0	0	0	0	0	0	0	0	0	d__Bacteria; p__Proteobacteria; c__Gammaproteobacteria; o__Enterobacterales; f__Enterobacteriaceae; g__Enterobacter; s__Enterobacter_asburiae
e13b57b658acfe0496c66b075671a80d	0	0	0	0	0	0	0	0	31	0	0	0	0	0	0	0	0	0	d__Bacteria; p__Proteobacteria; c__Alphaproteobacteria; o__NRL2; f__NRL2; g__NRL2; s__metagenome
b380cdde62e23dc40430bd61b6822516	8	0	0	0	0	0	0	0	0	0	0	0	0	0	0	0	0	0	d__Bacteria; p__Actinobacteriota; c__Actinobacteria; o__Pseudonocardiales; f__Pseudonocardiaceae; g__Saccharopolyspora; s__Saccharopolyspora_lacisalsi
36ef106db93f8a4ba2b271d7f6f02722	0	0	0	0	0	0	0	0	0	0	0	0	0	0	8	0	0	0	d__Bacteria; p__Proteobacteria; c__Gammaproteobacteria; o__Alteromonadales; f__Alteromonadaceae; g__Rheinheimera; s__Pararheinheimera_chironomi
bba0e1509737425fbfbcf8e97c6ed982	0	28	0	0	0	0	0	0	0	0	0	0	0	0	0	0	0	0	d__Bacteria; p__Proteobacteria; c__Alphaproteobacteria; o__Rhizobiales; f__Beijerinckiaceae; g__Methylocystis; s__uncultured_bacterium
40dfda9218ba502b1d02ca3a7c4429e2	0	13	0	0	0	0	0	0	0	0	0	0	0	0	0	0	0	0	d__Bacteria; p__Actinobacteriota; c__Actinobacteria; o__Micrococcales; f__Brevibacteriaceae; g__Brevibacterium; s__uncultured_bacterium
c1ec0cdddc9b454d1579ead99d99064b	0	0	0	0	0	0	0	0	0	0	0	20	0	0	0	0	0	0	d__Bacteria; p__Proteobacteria; c__Gammaproteobacteria; o__Pasteurellales; f__Pasteurellaceae; g__Haemophilus; s__Haemophilus_sp.
7bfc3d08e5dcb68d42d4854aed35933b	0	0	0	0	0	0	0	0	0	0	70	0	0	0	0	0	0	0	d__Bacteria; p__Firmicutes; c__Bacilli; o__Lactobacillales; f__Lactobacillaceae; g__Lactobacillus; s__Lactobacillus_parabuchneri
1ca033025310f08027806e72f0f25993	0	0	3	0	0	0	0	0	0	0	0	0	0	0	0	0	0	0	d__Bacteria; p__Firmicutes; c__Clostridia; o__Oscillospirales; f__Oscillospiraceae; g__uncultured; s__uncultured_bacterium
7f29e6087d504cc8320bd54744b6b506	0	0	0	0	0	0	0	0	36	0	0	0	0	0	0	0	0	0	d__Bacteria; p__Bacteroidota; c__Bacteroidia; o__Bacteroidales; f__Tannerellaceae; g__Tannerella; s__uncultured_bacterium
1ac1a57d98e76468dddf2eeacc14c1f1	0	0	0	0	0	0	0	0	0	0	0	131	0	0	0	0	0	0	d__Bacteria; p__Firmicutes; c__Bacilli; o__Lactobacillales; f__Carnobacteriaceae; g__Atopostipes; s__Atopostipes_sp.
f99ead614716478d1a52acba8f09b657	0	22	0	0	0	0	0	0	0	0	0	0	0	0	0	0	0	0	d__Bacteria; p__Proteobacteria; c__Alphaproteobacteria; o__Caulobacterales; f__Caulobacteraceae; g__Brevundimonas; s__Brevundimonas_staleyi
2f5f554829c5c15ba939c94699a79ae9	7	0	0	0	0	0	0	0	0	0	0	0	0	0	0	0	0	0	d__Bacteria; p__Proteobacteria; c__Alphaproteobacteria; o__Rhodospirillales; f__uncultured; g__uncultured; s__uncultured_bacterium
6a6390dcbfa17d5daaeec7ab89a3ee04	0	0	0	0	0	0	0	0	0	0	0	25	0	0	0	0	0	0	d__Bacteria; p__Actinobacteriota; c__Actinobacteria; o__Streptosporangiales; f__Thermomonosporaceae; g__Actinomadura; s__Actinomadura_sputi
0c8d4135bd507e82e74dfc10229411ed	0	0	0	0	0	0	0	0	5	0	0	0	0	0	0	0	0	0	d__Bacteria; p__Proteobacteria; c__Gammaproteobacteria; o__Burkholderiales; f__Oxalobacteraceae; g__Massilia; s__Massilia_timonae
0653898a257f320f9c2e5c0d91eb371e	0	0	0	0	0	0	0	0	15	0	0	0	0	0	0	0	0	0	d__Bacteria; p__Proteobacteria; c__Alphaproteobacteria; o__Sphingomonadales; f__Sphingomonadaceae; g__Rhizorhapis; s__uncultured_bacterium
d02b9181beadb7d3f57193fb1fc294cd	0	0	0	0	0	0	0	0	0	0	0	29	0	0	0	0	0	0	d__Bacteria; p__Actinobacteriota; c__Coriobacteriia; o__Coriobacteriales; f__Eggerthellaceae; g__uncultured; s__uncultured_bacterium
007d259edb17279a65e7d22b4141f5dc	0	0	0	0	0	0	0	0	0	0	0	217	0	0	0	0	0	0	d__Bacteria; p__Firmicutes; c__Bacilli; o__Lactobacillales; f__Lactobacillaceae; g__Lactobacillus; s__Lactobacillus_helveticus
5e55354bc28fcb0ac57703eda98ae7fa	28	33	0	0	0	0	0	0	0	0	0	0	0	0	0	0	0	0	d__Bacteria; p__Proteobacteria; c__Gammaproteobacteria; o__Pseudomonadales; f__Moraxellaceae; g__Acinetobacter; s__bacterium
ac26140d4408aa1c877c3cb3e6688d68	0	0	0	0	0	0	0	0	0	0	0	48	0	0	0	0	0	0	d__Bacteria; p__Firmicutes; c__Bacilli; o__Lactobacillales; f__Lactobacillaceae; g__Lactobacillus; s__uncultured_Lactobacillaceae
0d53f1a446c8f6f747e60f0ef3f6a567	0	0	0	0	0	0	0	0	0	0	0	55	0	0	0	0	0	0	d__Bacteria; p__Fusobacteriota; c__Fusobacteriia; o__Fusobacteriales; f__Leptotrichiaceae; g__Leptotrichia; s__uncultured_bacterium
0cc807da429e6a01507d524abe733446	0	24	0	0	0	0	0	0	0	0	0	236	0	0	0	0	0	0	d__Bacteria; p__Proteobacteria; c__Alphaproteobacteria; o__Acetobacterales; f__Acetobacteraceae; g__Roseomonas; s__Roseomonas_genomospecies
fcaecc4b8a6983b6c5951af3d1b6d7c5	0	0	0	0	0	0	0	0	13	0	0	0	0	0	0	0	0	0	d__Bacteria; p__Firmicutes; c__Clostridia; o__Clostridia_UCG-014; f__Clostridia_UCG-014; g__Clostridia_UCG-014; s__uncultured_bacterium
a81f9bb8e0673917a29b5f2374ef4718	0	10	0	0	0	0	0	0	0	0	0	0	0	0	0	0	0	0	d__Bacteria; p__Proteobacteria; c__Gammaproteobacteria; o__Burkholderiales; f__Oxalobacteraceae; g__Oxalobacter; s__Oxalobacter_formigenes
f272091fb609a116ca829c89797a8f9a	0	19	0	0	0	0	0	0	81	0	0	0	0	0	27	0	0	0	d__Bacteria; p__Proteobacteria; c__Gammaproteobacteria; o__Burkholderiales; f__Rhodocyclaceae; g__uncultured; s__uncultured_Rhodocyclaceae
96e913acd8fb404a48106502c8a4dbfd	0	0	0	0	0	2	0	0	0	0	0	0	0	0	0	0	0	0	d__Bacteria; p__Proteobacteria; c__Gammaproteobacteria; o__Enterobacterales; f__Yersiniaceae; g__Serratia; s__Rahnella_sp.
8b059ebd906736e11ee026b823a053d1	0	0	0	0	0	0	0	0	0	0	0	32	0	0	0	0	0	0	d__Bacteria; p__Proteobacteria; c__Alphaproteobacteria; o__Sphingomonadales; f__Sphingomonadaceae; g__Sphingomonas; s__Sphingomonas_sp.
6080aed08a3655b2fdab617c1296c663	0	0	0	0	0	85	0	0	0	0	0	0	0	0	0	0	0	0	d__Bacteria; p__Proteobacteria; c__Gammaproteobacteria; o__Enterobacterales; f__Enterobacteriaceae; g__Kluyvera; s__Pantoea_agglomerans
906e951107a66891115ab83cc3c04b8c	0	0	0	0	0	0	0	24	0	0	0	0	0	0	0	0	0	0	d__Bacteria; p__Proteobacteria; c__Gammaproteobacteria; o__Enterobacterales; f__Enterobacteriaceae; g__Trabulsiella; s__Trabulsiella_odontotermitis
c8bcd059e89f0b584222527f9df5c6b8	0	0	0	0	0	0	0	0	0	0	0	18	0	0	0	0	0	0	d__Bacteria; p__Proteobacteria; c__Alphaproteobacteria; o__Rhizobiales; f__Rhizobiaceae; g__uncultured; s__uncultured_bacterium
36eefb41826d83398d7b3476b04db538	0	60	0	0	0	0	0	0	0	0	0	0	0	0	0	0	0	0	d__Bacteria; p__Firmicutes; c__Clostridia; o__Clostridiales; f__Clostridiaceae; g__Clostridium_sensu_stricto_1; s__Clostridium_sp.
4961b0f0e189c7a7e47f852c6ecdefea	0	0	0	0	0	0	0	0	25	0	0	0	0	0	0	0	0	0	d__Bacteria; p__Proteobacteria; c__Alphaproteobacteria; o__Sphingomonadales; f__Sphingomonadaceae; g__Sphingomonas; s__Sphingomonas_trueperi
8d7cbf9a2ad3a40c648df06d0da4986e	7	0	0	0	0	0	0	0	0	0	0	0	0	0	0	0	0	0	d__Bacteria; p__Proteobacteria; c__Alphaproteobacteria; o__Rhizobiales; f__Xanthobacteraceae; g__Xanthobacter; s__Xanthobacter_flavus
d577690994e32e77738ec35489470a00	0	0	0	0	0	0	0	0	0	0	0	15	0	0	0	0	0	0	d__Bacteria; p__Actinobacteriota; c__Actinobacteria; o__Propionibacteriales; f__Nocardioidaceae; g__Nocardioides; s__uncultured_bacterium
ada045a3c11210c0063c01c7cd8b2751	0	26	0	0	0	0	0	0	0	0	0	0	0	0	0	0	0	0	d__Bacteria; p__Proteobacteria; c__Gammaproteobacteria; o__Alteromonadales; f__Shewanellaceae; g__Shewanella; s__Shewanella_dokdonensis
ee0ddbd88b5411dc104b93b4caf936d7	0	10	0	0	0	0	0	0	42	0	0	275	0	0	41	0	0	0	d__Bacteria; p__Actinobacteriota; c__Actinobacteria; o__Corynebacteriales; f__Corynebacteriaceae; g__Lawsonella; s__uncultured_bacterium
05617bd232867bf1162296522438ade9	0	0	0	0	0	0	0	0	0	0	0	9	0	0	0	0	0	0	d__Bacteria; p__Proteobacteria; c__Gammaproteobacteria; o__Burkholderiales; f__Oxalobacteraceae; g__Massilia; s__uncultured_bacterium
0db17deef355db7da88da831e6e1ba1f	0	0	0	0	0	0	0	0	3	0	0	0	0	0	0	0	0	0	d__Bacteria; p__Firmicutes; c__Clostridia; o__Clostridia; f__Hungateiclostridiaceae; g__Pseudobacteroides; s__uncultured_bacterium
3875d2f9cf8514e1133000049d024e6a	0	8	0	0	0	0	0	0	0	0	0	0	0	0	0	0	0	0	d__Bacteria; p__Proteobacteria; c__Gammaproteobacteria; o__Enterobacterales; f__Enterobacteriaceae; g__Mangrovibacter; s__Mangrovibacter_phragmitis
20df3a291e46f930ea3c54e6f56fe7fc	0	0	0	0	0	0	0	0	0	0	0	58	0	0	0	0	0	0	d__Bacteria; p__Bacteroidota; c__Bacteroidia; o__Bacteroidales; f__Prevotellaceae; g__Alloprevotella; s__uncultured_bacterium
39a5cad86bff113f4e745f5ac1dbecb9	0	0	0	0	0	0	0	0	24	0	0	0	0	0	0	0	0	0	d__Bacteria; p__Actinobacteriota; c__Actinobacteria; o__Corynebacteriales; f__Nocardiaceae; g__Gordonia; s__Gordonia_lacunae
e208584177d689314940a7f968918b0e	0	0	0	0	0	0	0	0	0	0	0	0	0	0	27	0	0	0	d__Bacteria; p__Actinobacteriota; c__Actinobacteria; o__Micrococcales; f__Brevibacteriaceae; g__Brevibacterium; s__uncultured_bacterium
f87dfbfaf97bc78f5165b9978ef46097	0	0	0	0	0	0	0	0	14	0	0	0	0	0	0	0	0	0	d__Bacteria; p__Proteobacteria; c__Alphaproteobacteria; o__Rhizobiales; f__Rhizobiaceae; g__Allorhizobium-Neorhizobium-Pararhizobium-Rhizobium; s__Agrobacterium_sp.
141d62c39ba16485563cd8298b8fafc5	0	0	0	0	63	490	0	32	0	12	0	0	0	0	0	0	0	0	d__Bacteria; p__Proteobacteria; c__Gammaproteobacteria; o__Enterobacterales; f__Enterobacteriaceae; g__Klebsiella; s__bacterium_spb30B3-5
9dbf2b0d46f6d2440c964060208899c4	12	20	0	0	0	0	0	0	0	0	0	0	0	0	0	0	0	0	d__Bacteria; p__Proteobacteria; c__Gammaproteobacteria; o__Pseudomonadales; f__Moraxellaceae; g__Acinetobacter; s__Acinetobacter_johnsonii
790fcc395566899c31cc87218cbee682	5	29	0	0	0	0	0	0	232	0	0	244	0	0	29	0	0	0	d__Bacteria; p__Firmicutes; c__Bacilli; o__Staphylococcales; f__Staphylococcaceae; g__Staphylococcus; s__Staphylococcus_warneri
7825251ee9dabd65f6f6a01ac7158e26	0	0	0	0	0	0	0	0	0	0	0	10	0	0	0	0	0	0	d__Bacteria; p__Actinobacteriota; c__Actinobacteria; o__Frankiales; f__Geodermatophilaceae; g__Modestobacter; s__Modestobacter_muralis
462f0aa1bfbf1bc8be3f7fb989172116	0	0	0	27	14	36	0	3	0	0	0	0	0	0	0	13	0	0	d__Bacteria; p__Proteobacteria; c__Gammaproteobacteria; o__Enterobacterales; f__Erwiniaceae; g__Siccibacter; s__Atlantibacter_hermannii
c2ae3793f503b4a81178e7e4d158e43d	0	0	0	0	0	0	5	0	0	0	0	0	0	0	0	0	0	0	d__Bacteria; p__Proteobacteria; c__Gammaproteobacteria; o__Enterobacterales; f__Erwiniaceae; g__Pantoea; s__Pantoea_sp.
b23a6038a350fa491892328f1505e3b8	0	0	0	0	0	0	0	0	0	0	0	32	0	0	0	0	0	0	d__Bacteria; p__Actinobacteriota; c__Actinobacteria; o__Micrococcales; f__Microbacteriaceae; g__Frigoribacterium; s__Frigoribacterium_salinisoli
21968ca2d34dbe436c819494b08afdcf	0	0	0	0	0	0	0	0	63	0	0	103	0	0	0	0	0	0	d__Bacteria; p__Proteobacteria; c__Gammaproteobacteria; o__Pseudomonadales; f__Moraxellaceae; g__Acinetobacter; s__Acinetobacter_sp.
8005bce8335423efc4ad632406ecd306	0	0	0	0	0	0	0	0	0	0	0	9	0	0	0	0	0	0	d__Bacteria; p__Proteobacteria; c__Alphaproteobacteria; o__Sphingomonadales; f__Sphingomonadaceae; g__Blastomonas; s__uncultured_bacterium
53ef3ceff022d8a49e223657426742ef	0	0	0	0	0	0	0	0	0	0	0	0	0	0	0	0	0	7	d__Bacteria; p__Proteobacteria; c__Gammaproteobacteria; o__Pseudomonadales; f__Pseudomonadaceae; g__Pseudomonas; s__Gammaproteobacteria_bacterium
bf68ac4c837031457f1e7afac2ccedde	0	0	66	0	0	0	40	219	0	0	0	0	18	48	0	0	0	0	d__Bacteria; p__Firmicutes; c__Bacilli; o__Lactobacillales; f__Lactobacillaceae; g__Lactobacillus; s__Lactobacillus_kisonensis
cf2c232ad6fef8785d31597c552d0309	0	0	0	0	0	0	0	0	18	0	0	0	0	0	0	0	0	0	d__Bacteria; p__Firmicutes; c__Bacilli; o__Exiguobacterales; f__Exiguobacteraceae; g__Exiguobacterium; s__Exiguobacterium_indicum
db41533f18aeb5c4f5c9575cde3cb7f6	0	0	0	0	0	0	0	0	69	0	0	0	0	0	0	0	0	0	d__Bacteria; p__Bacteroidota; c__Bacteroidia; o__Bacteroidales; f__Prevotellaceae; g__Alloprevotella; s__uncultured_bacterium
4c86fde3eaa9fc0043ca4d179f19074b	0	0	0	0	0	7	0	0	0	0	0	0	0	0	0	0	0	0	d__Bacteria; p__Proteobacteria; c__Gammaproteobacteria; o__Enterobacterales; f__Erwiniaceae; g__Rosenbergiella; s__Enterobacteriaceae_bacterium
31021c228a91f9cca707d9c77f8b0d07	0	0	0	0	0	0	0	0	78	0	0	188	0	0	0	0	0	0	d__Bacteria; p__Actinobacteriota; c__Actinobacteria; o__Micrococcales; f__Micrococcaceae; g__Kocuria; s__Kocuria_palustris
642a5d08eab1c076bd2762b41f4ca5ab	0	35	0	0	0	0	0	0	0	0	0	0	0	0	0	0	0	0	d__Bacteria; p__Patescibacteria; c__Saccharimonadia; o__Saccharimonadales; f__Saccharimonadaceae; g__Candidatus_Saccharimonas; s__TM7_phylum
7eaccfe12263bf021bd4bf5418828d26	0	0	0	0	0	0	0	0	0	0	0	4	0	0	0	0	0	0	d__Bacteria; p__Proteobacteria; c__Alphaproteobacteria; o__Rhodospirillales; f__uncultured; g__uncultured; s__uncultured_bacterium
0adb9576b3658a4a5c5889dd33f3070f	0	0	0	0	0	0	0	0	0	0	0	8	0	0	8	0	0	0	d__Bacteria; p__Proteobacteria; c__Gammaproteobacteria; o__Acidiferrobacterales; f__Acidiferrobacteraceae; g__uncultured; s__uncultured_bacterium
5d718ab304f9cbe4ea32292a9fc200d4	0	31	0	0	0	0	0	0	0	0	0	0	0	0	0	0	0	0	d__Bacteria; p__Proteobacteria; c__Alphaproteobacteria; o__Rhodobacterales; f__Rhodobacteraceae; g__uncultured; s__metagenome
e410f9bb5ab1ac43b8b9415bf543bd74	0	0	0	0	0	0	0	0	0	0	0	39	0	0	0	0	0	0	d__Bacteria; p__Bacteroidota; c__Bacteroidia; o__Bacteroidales; f__Prevotellaceae; g__Prevotella; s__uncultured_bacterium
be6cd7bca3f5ef1e27d62c038c4a248c	0	41	0	0	0	0	0	0	251	0	0	92	0	0	105	0	0	0	d__Bacteria; p__Proteobacteria; c__Gammaproteobacteria; o__Pseudomonadales; f__Pseudomonadaceae; g__Pseudomonas; s__Pseudomonas_sp.
3f3b5a55c16b5984c8bccf42ffbb78fe	0	0	0	0	0	0	0	0	22	0	0	19	0	0	0	0	0	0	d__Bacteria; p__Firmicutes; c__Bacilli; o__Lactobacillales; f__Streptococcaceae; g__Streptococcus; s__Streptococcus_equinus
700dad5db4af9900f7f062dd5f689ee7	4	0	0	0	0	0	0	0	0	0	0	0	0	0	0	0	0	0	d__Bacteria; p__Firmicutes; c__Clostridia; o__Lachnospirales; f__Lachnospiraceae; g__Lachnospiraceae_ND3007_group; s__uncultured_bacterium
f0e00f63a4d38d80da6df492d337b6ca	0	6	0	0	0	0	0	0	0	0	0	0	0	0	0	0	0	0	d__Bacteria; p__Bacteroidota; c__Bacteroidia; o__Flavobacteriales; f__Flavobacteriaceae; g__Flavobacterium; s__unidentified
49782ef3e6b2ad319855be2ed3d7bae9	123	233	0	2467	401	1247	146	0	0	0	0	0	0	0	0	0	1767	5225	d__Bacteria; p__Firmicutes; c__Bacilli; o__Lactobacillales; f__Leuconostocaceae; g__Leuconostoc; s__Leuconostoc_pseudomesenteroides
624dc286e88066731f3089551ad11441	0	0	0	0	0	0	0	0	18	0	0	99	0	0	0	0	0	0	d__Bacteria; p__Proteobacteria; c__Gammaproteobacteria; o__Xanthomonadales; f__Xanthomonadaceae; g__Vulcaniibacterium; s__uncultured_bacterium
f6b919140eaf25d3a8bb4dc1d57e2fb4	51	462	23	0	0	0	0	0	0	0	0	0	4	0	0	0	0	0	d__Bacteria; p__Proteobacteria; c__Gammaproteobacteria; o__Pseudomonadales; f__Moraxellaceae; g__Psychrobacter; s__Psychrobacter_aquimaris
928ff1debe757493601d657236bcfa1b	0	52	0	0	0	0	0	0	0	0	0	0	0	0	0	0	0	0	d__Bacteria; p__Proteobacteria; c__Gammaproteobacteria; o__Pseudomonadales; f__Moraxellaceae; g__Acinetobacter; s__Acinetobacter_calcoaceticus
ec93a902cbbfe288a5b4e090e866358e	0	0	0	0	0	0	0	0	0	81	0	0	28	0	0	137	0	0	d__Bacteria; p__Firmicutes; c__Bacilli; o__Lactobacillales; f__Lactobacillaceae; g__Lactobacillus; s__Lactobacillus_pentosus
89f383a1fec5a3715e743b8768509b19	0	0	0	0	0	0	0	0	0	0	0	21	0	0	0	0	0	0	d__Bacteria; p__Proteobacteria; c__Gammaproteobacteria; o__Burkholderiales; f__Burkholderiaceae; g__Burkholderia-Caballeronia-Paraburkholderia; s__Paraburkholderia_bryophila
03f4374972a16563c21e0fd28711273e	0	0	0	0	0	0	0	0	27	0	0	0	0	0	0	0	0	0	d__Bacteria; p__Proteobacteria; c__Gammaproteobacteria; o__Xanthomonadales; f__Xanthomonadaceae; g__Stenotrophomonas; s__Stenotrophomonas_maltophilia
2eacfa6b304178364ba309f0fc5b8d1a	0	0	0	0	0	446	11	0	0	0	0	0	0	0	0	27	0	0	d__Bacteria; p__Firmicutes; c__Bacilli; o__Lactobacillales; f__Leuconostocaceae; g__Weissella; s__Weissella_hellenica
b82a509c0d7569a4964d067d651145bc	0	0	0	0	0	0	0	0	23	0	0	0	0	0	0	0	0	0	d__Bacteria; p__Firmicutes; c__Bacilli; o__Lactobacillales; f__Carnobacteriaceae; g__Alloiococcus; s__uncultured_bacterium
096ec59bbd28114f41a87f2cf3223a33	0	0	0	0	0	0	0	0	0	0	0	69	0	0	0	0	0	0	d__Bacteria; p__Actinobacteriota; c__Actinobacteria; o__Bifidobacteriales; f__Bifidobacteriaceae; g__Parascardovia; s__Parascardovia_denticolens
0278dd8f574d2fd041fa0e678ffefc07	0	0	0	0	0	0	0	0	15	0	0	0	0	0	0	0	0	0	d__Bacteria; p__Bacteroidota; c__Bacteroidia; o__Flavobacteriales; f__Weeksellaceae; g__Chryseobacterium; s__Chryseobacterium_taklimakanense
a03c64f3430b12e2b2317523e44704cd	0	0	0	0	0	0	0	0	1502	0	0	927	0	34	55	0	0	0	d__Bacteria; p__Proteobacteria; c__Gammaproteobacteria; o__Pseudomonadales; f__Moraxellaceae; g__Acinetobacter; s__uncultured_bacterium
39ea1859eeb12029fb7ebaa7b0c8b6a3	0	76	0	0	0	0	0	0	0	0	0	0	0	0	0	0	0	0	d__Bacteria; p__Proteobacteria; c__Gammaproteobacteria; o__Alteromonadales; f__Shewanellaceae; g__Shewanella; s__Shewanella_fodinae
3a0ee8183c13efa698d12e8f3aff0f5d	0	0	0	0	0	0	0	0	22	0	0	0	0	0	0	0	0	0	d__Bacteria; p__Proteobacteria; c__Alphaproteobacteria; o__Sphingomonadales; f__Sphingomonadaceae; g__Sphingomonas; s__Sphingomonas_olei
ec90c7ca5df760a02885c2124708453b	0	0	0	0	0	0	0	0	19	0	0	0	0	0	0	0	0	0	d__Bacteria; p__Chloroflexi; c__Chloroflexia; o__Thermomicrobiales; f__JG30-KF-CM45; g__JG30-KF-CM45; s__uncultured_bacterium
090467c190cb45d626dc8e7329793c62	16	0	0	0	0	0	0	0	0	0	0	0	0	0	0	0	0	0	d__Bacteria; p__Actinobacteriota; c__Actinobacteria; o__Micrococcales; f__Micrococcaceae; g__Arthrobacter; s__Arthrobacter_sp.
0198c28ae1b39d998a54a693f27cfb8d	0	0	0	0	0	0	388	0	0	0	0	0	0	0	0	0	0	356	d__Bacteria; p__Proteobacteria; c__Gammaproteobacteria; o__Enterobacterales; f__Enterobacteriaceae; g__Kosakonia; s__Kosakonia_oryzae
00ed7d5103d199796fbd1252964c0713	0	0	0	31	0	0	0	0	0	0	0	0	0	0	0	0	0	0	d__Bacteria; p__Proteobacteria; c__Gammaproteobacteria; o__Enterobacterales; f__Erwiniaceae; g__Pantoea; s__Pantoea_agglomerans
dbb0198680a7b3edf26a47e3f84a83f6	0	28	0	0	0	0	0	0	0	0	0	0	0	0	0	0	0	0	d__Bacteria; p__Proteobacteria; c__Alphaproteobacteria; o__Rhodobacterales; f__Rhodobacteraceae; g__Paracoccus; s__uncultured_bacterium
0cfffa358559ce128b353f36e039bd6a	0	0	0	0	0	0	0	0	0	0	0	18	0	0	0	0	0	0	d__Bacteria; p__Bacteroidota; c__Bacteroidia; o__Sphingobacteriales; f__ST-12K33; g__ST-12K33; s__uncultured_bacterium
ff5708ca9879913eaa7de18198553ae2	7	0	0	0	0	0	0	0	0	0	0	0	0	0	0	0	0	0	d__Bacteria; p__Bacteroidota; c__Bacteroidia; o__Chitinophagales; f__Chitinophagaceae; g__Ferruginibacter; s__Hypsibius_dujardini
c2c68c203bd50852a9bcb2361d127eec	0	0	0	0	0	0	0	0	0	0	0	7	0	0	0	0	0	0	d__Bacteria; p__Proteobacteria; c__Gammaproteobacteria; o__Burkholderiales; f__Sutterellaceae; g__Parasutterella; s__uncultured_organism
b7ff63d9058aed0379b8c69924ee1f14	0	0	0	0	0	0	0	0	0	0	0	40	0	0	0	0	0	0	d__Bacteria; p__Proteobacteria; c__Gammaproteobacteria; o__Pseudomonadales; f__Pseudomonadaceae; g__Pseudomonas; s__Pseudomonas_chlororaphis
402e8280ccee4731a984dcfd9068b2ef	0	18	0	0	0	0	0	0	0	0	0	0	0	0	0	0	0	0	d__Bacteria; p__Proteobacteria; c__Gammaproteobacteria; o__Aeromonadales; f__Aeromonadaceae; g__Aeromonas; s__Aeromonas_sp.
e8616a4f2bc5927f3625327893f8f0d2	100	55	0	0	0	446	0	0	281	0	0	221	0	24	26	4	0	0	d__Bacteria; p__Proteobacteria; c__Gammaproteobacteria; o__Pseudomonadales; f__Moraxellaceae; g__Acinetobacter; s__bacterium
58124b9932bd645e698e0cc1507cae6c	39	119	0	0	0	0	0	0	0	0	0	0	0	0	0	0	0	0	d__Bacteria; p__Proteobacteria; c__Alphaproteobacteria; o__Rhodobacterales; f__Rhodobacteraceae; g__Paracoccus; s__uncultured_bacterium
f6d204736b37272d873b0536fc8a267d	0	0	28	0	0	0	0	0	0	0	0	0	0	0	0	0	0	0	d__Bacteria; p__Firmicutes; c__Bacilli; o__Lactobacillales; f__Lactobacillaceae; g__Lactobacillus; s__Lactobacillus_buchneri
49ac69b309dc4fc4a73be56b0c44d8a5	0	12	0	0	0	0	0	0	0	0	0	0	0	0	0	0	0	0	d__Bacteria; p__Proteobacteria; c__Alphaproteobacteria; o__Rhizobiales; f__Xanthobacteraceae; g__Xanthobacter; s__Xanthobacter_sp.
8295c2fd08581bf1f4df346df6cc1fe5	11	0	0	0	0	0	0	0	0	0	0	0	0	0	0	0	0	0	d__Bacteria; p__Proteobacteria; c__Alphaproteobacteria; o__Sphingomonadales; f__Sphingomonadaceae; g__Sphingomonas; s__uncultured_bacterium
01da861f78a80db89ee921ac334c29cc	0	56	0	0	0	0	0	0	0	0	0	0	0	0	0	0	0	0	d__Bacteria; p__Proteobacteria; c__Gammaproteobacteria; o__Vibrionales; f__Vibrionaceae; g__Vibrio; s__Vibrio_fluvialis
e2f0c42244da0056ef0df080faed7d49	0	0	0	0	0	0	0	0	0	0	0	11	0	0	0	0	0	0	d__Bacteria; p__Proteobacteria; c__Gammaproteobacteria; o__Pseudomonadales; f__Pseudomonadaceae; g__Pseudomonas; s__Pseudomonas_fluvialis
e00d7c87856f24532264dce2213dbdef	3	0	0	0	0	0	0	0	0	0	0	0	0	0	0	0	0	0	d__Bacteria; p__Proteobacteria; c__Gammaproteobacteria; o__Burkholderiales; f__Burkholderiaceae; g__Ralstonia; s__Ralstonia_insidiosa
fb7822f63e77daa62d1a5172ea562547	0	0	0	0	0	0	0	0	0	0	0	124	0	0	0	0	0	0	d__Bacteria; p__Bacteroidota; c__Bacteroidia; o__Bacteroidales; f__Prevotellaceae; g__Alloprevotella; s__uncultured_organism
d22b39229dc8e4e446b5a78cbd94a1bd	0	0	0	0	0	0	0	0	0	0	0	9	0	0	0	0	0	0	d__Bacteria; p__Proteobacteria; c__Alphaproteobacteria; o__Rhizobiales; f__Rhizobiaceae; g__Aquamicrobium; s__Aquamicrobium_sp.
0f426e439e4f052d6a615ea724c99bd5	11	0	0	0	12	0	0	0	0	0	0	0	0	0	10	7	0	0	d__Bacteria; p__Firmicutes; c__Clostridia; o__Lachnospirales; f__Lachnospiraceae; g__Blautia; s__uncultured_bacterium
27afba959caef51ad43668079ed74809	0	0	0	0	0	27	0	0	0	0	0	0	0	0	0	0	0	0	d__Bacteria; p__Firmicutes; c__Bacilli; o__Lactobacillales; f__Enterococcaceae; g__Enterococcus; s__Enterococcus_mundtii
b4c81cca2ac6c97cb08728875437ce1e	0	62	0	0	0	46	0	0	7	0	0	0	0	0	0	7	0	0	d__Bacteria; p__Proteobacteria; c__Gammaproteobacteria; o__Pseudomonadales; f__Pseudomonadaceae; g__Pseudomonas; s__Pseudomonas_simiae
644dcd370c2cb6cc77fd90787002ede0	0	0	0	0	0	0	0	0	7	0	0	0	0	0	0	0	0	0	d__Bacteria; p__Firmicutes; c__Clostridia; o__Lachnospirales; f__Lachnospiraceae; g__Lachnoclostridium; s__Clostridium_sp.
9675e05257db905cac71080b85927a79	0	73	0	0	0	0	0	0	0	0	0	0	0	0	0	0	0	0	d__Bacteria; p__Proteobacteria; c__Gammaproteobacteria; o__Alteromonadales; f__Idiomarinaceae; g__Aliidiomarina; s__Aliidiomarina_maris
0051607ba3230e4f40464f5919c2558b	0	6	0	0	0	0	0	0	0	0	0	0	0	0	0	0	0	0	d__Bacteria; p__Proteobacteria; c__Gammaproteobacteria; o__Thiohalorhabdales; f__Thiohalorhabdaceae; g__Thiohalorhabdus; s__uncultured_bacterium
2233c8c923ad68e12cdd2ce38959acd6	0	0	0	0	0	0	0	0	74	0	0	0	0	0	0	0	0	0	d__Bacteria; p__Bacteroidota; c__Bacteroidia; o__Sphingobacteriales; f__Sphingobacteriaceae; g__Pedobacter; s__uncultured_bacterium
2c872e4e5174f8c486248860d5534804	0	26	0	0	0	0	0	0	0	0	0	22	0	0	0	0	0	0	d__Bacteria; p__Proteobacteria; c__Gammaproteobacteria; o__Burkholderiales; f__Neisseriaceae; g__uncultured; s__uncultured_organism
b72c2d400484981a2cb4d7f444c99cbe	0	0	0	0	0	0	0	0	0	0	0	19	0	0	0	0	0	0	d__Bacteria; p__Proteobacteria; c__Gammaproteobacteria; o__Xanthomonadales; f__Xanthomonadaceae; g__Stenotrophomonas; s__Stenotrophomonas_maltophilia
1b3601317a92105e643c72a77e88e3a1	6	0	0	0	0	0	0	0	0	0	0	0	0	0	0	0	0	0	d__Bacteria; p__Firmicutes; c__Bacilli; o__Lactobacillales; f__Carnobacteriaceae; g__Trichococcus; s__Trichococcus_pasteurii
3ba2e28e3a0827e2aeb1651080825159	7	36	0	0	0	0	0	0	0	0	0	0	0	0	104	0	0	0	d__Bacteria; p__Proteobacteria; c__Gammaproteobacteria; o__Alteromonadales; f__Gallaecimonadaceae; g__Gallaecimonas; s__Gallaecimonas_pentaromativorans
e0322963d84f58ca0f88f20300d59034	0	0	0	680	0	103	0	0	0	0	0	0	0	0	0	33	0	0	d__Bacteria; p__Proteobacteria; c__Gammaproteobacteria; o__Enterobacterales; f__Erwiniaceae; g__Erwinia; s__Pantoea_septica
6b184005f55d8cfe260b846bff8de93a	0	0	0	0	0	52	0	0	0	0	0	0	0	0	0	0	0	0	d__Bacteria; p__Proteobacteria; c__Gammaproteobacteria; o__Pseudomonadales; f__Moraxellaceae; g__Psychrobacter; s__Psychrobacter_sp.
da2084a3d5223a6157e4eaac6776fabf	0	0	0	0	0	0	0	0	0	0	0	8	0	0	0	0	0	0	d__Bacteria; p__Proteobacteria; c__Gammaproteobacteria; o__Burkholderiales; f__Comamonadaceae; g__Comamonas; s__Comamonas_sp.
f973fabac6a08c7330841aed6f731ca1	0	0	0	0	0	0	0	0	0	0	0	35	0	0	0	0	0	0	d__Bacteria; p__Proteobacteria; c__Gammaproteobacteria; o__Burkholderiales; f__Comamonadaceae; g__Acidovorax; s__Acidovorax_ebreus
68575f299d3b2010c20a8c5d2f2f8eed	0	0	0	161	0	0	0	0	0	0	0	0	0	0	0	0	0	0	d__Bacteria; p__Proteobacteria; c__Gammaproteobacteria; o__Enterobacterales; f__Erwiniaceae; g__Erwinia; s__Enterobacteriaceae_bacterium
00b17710498a13369c98673f9611c540	0	32	0	0	0	0	0	0	0	0	0	0	0	0	0	0	0	0	d__Bacteria; p__Bacteroidota; c__Bacteroidia; o__Flavobacteriales; f__Weeksellaceae; g__Chryseobacterium; s__Chryseobacterium_bovis
dd3927b3108c0ddc529c9685c300bc37	0	621	16	0	0	0	0	0	0	0	0	0	0	4	0	0	0	0	d__Bacteria; p__Proteobacteria; c__Alphaproteobacteria; o__Acetobacterales; f__Acetobacteraceae; g__Swaminathania; s__unidentified
ea75415594fbe7e5f92f37cd611a9454	132	856	11	0	0	0	4	21	0	0	10	0	4	0	0	0	0	0	d__Bacteria; p__Proteobacteria; c__Alphaproteobacteria; o__Rhizobiales; f__Xanthobacteraceae; g__Bradyrhizobium; s__Bradyrhizobium_lablabi
fb36387f6c445684ac51f726b8a268ac	0	0	0	0	0	0	0	0	0	0	0	81	0	0	0	0	0	0	d__Bacteria; p__Actinobacteriota; c__Actinobacteria; o__Micrococcales; f__Micrococcaceae; g__Kocuria; s__Rothia_kristinae
c4bbedce0128195c4e6c3158a771c39d	84	16	333	0	44	0	74	34	0	0	58	0	134	439	0	0	57	0	d__Bacteria; p__Firmicutes; c__Bacilli; o__Lactobacillales; f__Lactobacillaceae; g__Lactobacillus; s__Lactobacillus_coryniformis
64d2eb637cf4280da58cd952db5c05e4	0	0	0	0	0	0	0	0	0	0	0	10	0	0	0	0	0	0	d__Bacteria; p__Bacteroidota; c__Bacteroidia; o__Bacteroidales; f__Porphyromonadaceae; g__Porphyromonas; s__Porphyromonas_sp.
3e42a5c61b608c54f60cf8f245fe414b	101	0	54	0	0	0	0	12	0	0	0	0	0	0	0	0	0	0	d__Bacteria; p__Firmicutes; c__Bacilli; o__Lactobacillales; f__Lactobacillaceae; g__Pediococcus; s__Pediococcus_ethanolidurans
dea4c38742b71283dcf90cbcb145c861	5	64	16	3	0	0	7	0	0	0	0	0	0	0	0	0	7	0	d__Bacteria; p__Proteobacteria; c__Gammaproteobacteria; o__Enterobacterales; f__Enterobacteriaceae; g__Enterobacter; s__Enterobacter_sp.
6e54b20baa4eeb1355fa575ab4c2c15d	0	0	0	0	0	0	0	23	0	0	0	0	0	0	0	0	0	0	d__Bacteria; p__Proteobacteria; c__Gammaproteobacteria; o__Enterobacterales; f__Enterobacteriaceae; g__Kosakonia; s__Kosakonia_oryzae
f6693992260e97759afdd79b3312f6b6	0	0	0	0	0	0	0	0	17	0	0	0	0	0	0	0	0	0	d__Bacteria; p__Actinobacteriota; c__Actinobacteria; o__Streptosporangiales; f__Streptosporangiales_Incertae_Sedis; g__Motilibacter; s__Motilibacter_peucedani
316aa966bb7c95d297eb1a1324aca7a6	0	0	0	0	0	0	0	0	90	0	0	71	0	0	0	0	0	0	d__Bacteria; p__Bacteroidota; c__Bacteroidia; o__Bacteroidales; f__Dysgonomonadaceae; g__Dysgonomonas; s__bacterium_NLAE-zl-C389
9ea90a457986c10d707c3cb3f34b9a5d	0	428	0	0	0	0	0	0	0	0	0	0	0	0	0	0	0	0	d__Bacteria; p__Campilobacterota; c__Campylobacteria; o__Campylobacterales; f__Arcobacteraceae; g__Arcobacteraceae; s__uncultured_bacterium
bfd1e075e0dcb8af49155086d5838757	0	0	0	0	0	0	0	0	8	0	0	0	0	0	0	0	0	0	d__Bacteria; p__Proteobacteria; c__Alphaproteobacteria; o__Acetobacterales; f__Acetobacteraceae; g__Craurococcus-Caldovatus; s__uncultured_bacterium
f175f2462a4dc0abae9f884c5a3829d7	0	11	0	0	0	0	0	0	6	0	0	0	0	0	0	0	0	0	d__Bacteria; p__Patescibacteria; c__Saccharimonadia; o__Saccharimonadales; f__Saccharimonadales; g__Saccharimonadales; s__uncultured_Candidatus
c7fdc106e1791931c5e31c70001a31e0	0	15	0	0	0	0	0	0	0	0	0	0	0	0	0	0	0	0	d__Bacteria; p__Proteobacteria; c__Alphaproteobacteria; o__Acetobacterales; f__Acetobacteraceae; g__Roseomonas; s__Roseomonas_alkaliterrae
0e8952fc7d2340b22290d25f78fcb3c6	0	0	0	0	0	0	0	0	8	0	0	0	0	0	0	0	0	0	d__Bacteria; p__Proteobacteria; c__Gammaproteobacteria; o__Burkholderiales; f__Comamonadaceae; g__uncultured; s__uncultured_bacterium
707f708575a08e00adad7d4b3a82199c	0	0	0	0	0	0	0	0	0	0	0	16	0	0	0	0	0	0	d__Bacteria; p__Actinobacteriota; c__Actinobacteria; o__Frankiales; f__Geodermatophilaceae; g__Blastococcus; s__Blastococcus_aggregatus
be432e3f319c97c58740eb23d1df92d6	0	0	0	0	0	0	0	0	17	0	0	0	0	0	0	0	0	0	d__Bacteria; p__Actinobacteriota; c__Actinobacteria; o__Micrococcales; f__Microbacteriaceae; g__Microbacterium; s__Microbacterium_oleivorans
c39871bf83528e557b82b54b949d89de	0	0	0	0	0	0	0	0	0	0	0	0	0	0	0	0	0	6	d__Bacteria; p__Proteobacteria; c__Gammaproteobacteria; o__Pseudomonadales; f__Pseudomonadaceae; g__Pseudomonas; s__Pseudomonas_syringae
28b2a8e89446936b4213186b1585399c	0	0	0	0	0	0	0	0	0	0	0	0	0	0	0	0	69	0	d__Bacteria; p__Firmicutes; c__Bacilli; o__Lactobacillales; f__Lactobacillaceae; g__Lactobacillus; s__Lactobacillus_coryniformis
86db616c94110af791f164b0fd7a7c4c	0	0	0	0	0	0	0	0	14	0	0	0	0	0	0	0	0	0	d__Bacteria; p__Patescibacteria; c__Saccharimonadia; o__Saccharimonadales; f__Saccharimonadaceae; g__Candidatus_Saccharimonas; s__TM7_phylum
2d61bee90e6f8532e1f45bd3eacde0a3	0	0	0	0	0	0	0	0	0	0	0	14	0	0	0	0	0	0	d__Bacteria; p__Proteobacteria; c__Gammaproteobacteria; o__Pseudomonadales; f__Pseudomonadaceae; g__Pseudomonas; s__Pseudomonas_fluorescens
093b1e76e1311f9e8aaeb3fd95072df7	0	15	0	0	0	0	0	0	0	0	0	0	0	0	0	0	0	0	d__Bacteria; p__Proteobacteria; c__Gammaproteobacteria; o__Gammaproteobacteria_Incertae_Sedis; f__Unknown_Family; g__Acidibacter; s__uncultured_eubacterium
00e5e73d043ce00f22ac40ca0c951879	0	0	0	0	0	0	0	0	0	0	0	8	0	0	0	0	0	0	d__Bacteria; p__Firmicutes; c__Bacilli; o__Staphylococcales; f__Staphylococcaceae; g__Macrococcus; s__Macrococcus_sp.
39e931b21e21e1d715699a05271d77bd	0	0	0	0	0	0	30	0	0	0	0	0	0	69	0	0	0	0	d__Bacteria; p__Firmicutes; c__Bacilli; o__Lactobacillales; f__Lactobacillaceae; g__Pediococcus; s__Pediococcus_parvulus
755e379e100cc956a1c3ab6193bc5df5	0	0	0	0	0	0	0	0	0	0	0	20	0	0	0	0	0	0	d__Bacteria; p__Actinobacteriota; c__Actinobacteria; o__Frankiales; f__Geodermatophilaceae; g__Geodermatophilus; s__Geodermatophilus_sp.
af29a5c2574125ed396792d611588994	6	0	0	0	0	0	0	0	0	0	0	0	0	0	0	0	0	0	d__Bacteria; p__Proteobacteria; c__Alphaproteobacteria; o__Sphingomonadales; f__Sphingomonadaceae; g__Novosphingobium; s__Novosphingobium_sp.
2fb3e640401d4e0890a6280e51714ffe	0	9	0	0	0	0	0	0	0	0	0	0	0	0	0	0	0	0	d__Bacteria; p__Bacteroidota; c__Bacteroidia; o__Cytophagales; f__Microscillaceae; g__uncultured; s__uncultured_bacterium
57c7cbc95ac99d3e20ee04b06b76cc67	8	0	0	0	0	0	0	0	0	0	0	0	0	0	0	0	0	0	d__Bacteria; p__Firmicutes; c__Bacilli; o__Lactobacillales; f__Streptococcaceae; g__Streptococcus; s__Streptococcus_anginosus
81ff8759fcac213054c96bd606b23424	4	0	0	0	0	0	0	0	0	0	0	0	0	0	0	0	0	0	d__Bacteria; p__Proteobacteria; c__Gammaproteobacteria; o__Alteromonadales; f__Pseudoalteromonadaceae; g__Pseudoalteromonas; s__Pseudoalteromonas_sp.
55964a319a368c74021b917b3df248d0	0	32	0	0	0	0	0	0	0	0	0	0	0	0	0	0	0	0	d__Bacteria; p__Proteobacteria; c__Alphaproteobacteria; o__Rhodobacterales; f__Rhodobacteraceae; g__Rubellimicrobium; s__uncultured_bacterium
217ac4b6cbccb7e7afe2771145007156	0	31	0	0	0	0	0	0	0	0	0	0	0	0	0	0	0	0	d__Bacteria; p__Firmicutes; c__Bacilli; o__Bacillales; f__Bacillaceae; g__Bacillus; s__Bacillus_sp.
5d7a504cb34c655cdae78e84cdc20906	0	28	0	0	0	0	0	0	0	0	0	0	0	0	0	0	0	0	d__Bacteria; p__Proteobacteria; c__Gammaproteobacteria; o__Pseudomonadales; f__Pseudomonadaceae; g__Pseudomonas; s__Pseudomonas_rhizosphaerae
bc6937df28ba132e1650c6672f3533e5	0	67	0	0	0	0	0	0	0	0	0	0	0	0	0	0	0	0	d__Bacteria; p__Proteobacteria; c__Alphaproteobacteria; o__Rhodobacterales; f__Rhodobacteraceae; g__Rhodobacteraceae; s__uncultured_bacterium
693c0f84f12cf613812992ad7fa3b00a	0	0	0	0	0	0	0	0	0	0	0	7	0	0	0	0	0	0	d__Bacteria; p__Proteobacteria; c__Gammaproteobacteria; o__Burkholderiales; f__Neisseriaceae; g__Neisseria; s__Neisseria_oralis
9d6398a555c1163cdf0126c53f971c39	0	0	0	0	0	8	0	0	0	0	0	0	0	0	0	0	0	0	d__Bacteria; p__Proteobacteria; c__Gammaproteobacteria; o__Pseudomonadales; f__Moraxellaceae; g__Acinetobacter; s__uncultured_bacterium
55b1c9a1377613533130bf9b2a3d4487	0	0	0	0	0	0	0	0	0	0	0	0	0	0	53	0	0	0	d__Bacteria; p__Proteobacteria; c__Gammaproteobacteria; o__Oceanospirillales; f__Halomonadaceae; g__Salinicola; s__Salinicola_sp.
1c34ebf11b0b631b2bbe1f695e04879c	0	0	0	0	0	0	0	0	86	0	0	0	0	0	0	0	0	0	d__Bacteria; p__Bacteroidota; c__Bacteroidia; o__Bacteroidales; f__Prevotellaceae; g__Prevotella; s__uncultured_bacterium

## Sheet: Table S3
ASV.ID	Amf_1	Amf_2	Amf_3	Halk_1	Halk_2	Halk_3	Halk_4	Halk_5	Halk_6	Kal_1	Kal_2	Kal_3	Kons_1	Kons_2	Kons_3	Thas_1	Thas_2	Thas_3	ConsensusLineage
428444bd16d16df12c4fd52355db4bff	0	0	0	0	0	0	0	0	83	0	0	0	0	0	0	0	0	0	d__Eukaryota; p__Ascomycota; c__Saccharomycetes; o__Saccharomycetales; f__Debaryomycetaceae; g__Scheffersomyces; s__Scheffersomyces_lignosus
a80bfccfb6473184b9a47b382b732218	0	0	0	0	0	0	0	0	0	0	0	10	0	0	0	0	0	0	d__Eukaryota; p__Basidiomycota; c__Tremellomycetes; o__Filobasidiales; f__Filobasidiaceae; g__Naganishia; s__Naganishia_albida
21d637d83ca1d2a063d420067337cb68	0	0	0	0	0	0	0	0	0	0	0	76	0	0	0	0	0	0	d__Eukaryota; p__Basidiomycota; c__Agaricomycetes; o__Polyporales; f__Incertae_Sedis; g__Trametes; s__Trametes_versicolor
e961b8d4bdf375abddecc17e9e7a8acc	0	0	0	0	0	33	0	0	0	0	0	0	0	0	0	0	0	0	d__Eukaryota; p__Ascomycota; c__Saccharomycetes; o__Saccharomycetales; f__Debaryomycetaceae; g__Debaryomyces; s__Debaryomyces_prosopidis
3b79c6c8dedbe53934d7fb201f8df091	0	0	0	0	0	0	0	0	35	0	0	0	0	0	3	0	0	0	d__Eukaryota; p__Basidiomycota; c__Cystobasidiomycetes; o__Cystobasidiales; f__Cystobasidiaceae; g__Cystobasidium; s__uncultured_Basidiomycota
ea776ec4e03af03dc88f1493f89e57b9	0	0	0	0	0	0	0	0	0	0	0	0	4	0	0	0	0	0	d__Eukaryota; p__Basidiomycota; c__Agaricomycetes; o__Auriculariales; f__Exidiaceae; g__Exidiaceae; s__uncultured_fungus
af2220d55e718e9a059fee4c92ee8a68	0	0	0	0	0	0	0	0	200	0	0	205	0	0	0	0	0	0	d__Eukaryota; p__Basidiomycota; c__Malasseziomycetes; o__Malasseziales; f__Malasseziaceae; g__Malassezia; s__uncultured_fungus
8298d2fb91dac5ecfe9c5d21d5898968	0	0	0	0	0	0	0	0	0	0	0	0	0	0	106	0	0	0	d__Eukaryota; p__Ascomycota; c__Saccharomycetes; o__Saccharomycetales; f__Pichiaceae; g__Brettanomyces; s__Brettanomyces_anomalus
dc3b56501cee3cfd4d50115820174c17	0	0	0	0	0	0	0	0	0	0	0	63	0	0	0	0	0	0	d__Eukaryota; p__Basidiomycota; c__Agaricomycetes; o__Corticiales; f__Corticiaceae; g__Sistotrema; s__uncultured_fungus
d73ba9fbe32ed4cb9d2d7c3f9ba8cd7d	0	0	0	0	0	0	0	0	0	0	0	24	0	0	0	0	0	0	d__Eukaryota; p__Ascomycota; c__Dothideomycetes; o__Pleosporales; f__Pleosporales; g__Pleosporales; s__uncultured_fungus
5b2c3ba93d14b08aa1185367dff413d9	0	0	0	0	0	10	0	0	0	0	0	0	0	0	0	0	0	10	d__Eukaryota; p__Ascomycota; c__Dothideomycetes; o__Botryosphaeriales; f__Botryosphaeriaceae; g__Neofusicoccum; s__Neofusicoccum_ribis
39a4ef5c740fe3ca095b5501af17208b	0	0	0	0	0	0	0	0	0	0	0	245	0	0	0	0	0	0	d__Eukaryota; p__Basidiomycota; c__Agaricomycetes; o__Trechisporales; f__Hydnodontaceae; g__Trechispora; s__Trechispora_alnicola
a036526316805072f4ea672004ca3948	0	0	0	0	0	0	0	159	0	0	0	0	0	0	0	0	0	0	d__Eukaryota; p__Ascomycota; c__Saccharomycetes; o__Saccharomycetales; f__Saccharomycetaceae; g__Kluyveromyces; s__Kluyveromyces_lactis
3c9630041f71ae41b1b492c3c8098876	0	5	161	7	7	81	0	24	0	0	0	0	0	0	0	810	0	0	d__Eukaryota; p__Ascomycota; c__Saccharomycetes; o__Saccharomycetales; f__Dipodascaceae; g__Geotrichum; s__Galactomyces_candidus
bd7904283a11269e70668b540bf55310	0	0	0	0	0	0	0	0	619	0	0	228	0	0	0	0	0	4	d__Eukaryota; p__Basidiomycota; c__Tremellomycetes; o__Filobasidiales; f__Filobasidiaceae; g__Filobasidium; s__Filobasidium_elegans
f0b10795f960186b89ee74fcfa909ba2	0	0	0	0	0	0	0	0	0	12	0	0	0	0	0	0	0	0	d__Eukaryota; p__Ascomycota; c__Dothideomycetes; o__Capnodiales; f__Teratosphaeriaceae; g__Hortaea; s__Hortaea_werneckii
32a54b4a670827b9921e3bb907862b86	0	0	0	0	0	0	0	0	0	0	91	49	0	8256	0	0	0	0	d__Eukaryota; p__Ascomycota; c__Saccharomycetes; o__Saccharomycetales; f__Pichiaceae; g__Pichia; s__Pichia_kudriavzevii
4de7b2c78373a0c87345ac70a9e0470f	86	32	335	0	0	5	0	0	0	0	184	0	0	6	0	0	0	0	d__Eukaryota; p__Ascomycota; c__Saccharomycetes; o__Saccharomycetales; f__Trichomonascaceae; g__Wicherhamiella-Candida_clade; s__Wickerhamiella_pararugosa
d997ce8cd2b2fe5ff4db97c25ff0bfa1	0	0	41	0	0	0	0	0	0	0	0	0	0	0	0	0	0	0	d__Eukaryota; p__Ascomycota; c__Saccharomycetes; o__Saccharomycetales; f__Pichiaceae; g__Pichia; s__Pichia_insulana
955b2a1431769c1ea12cca3229c1544d	0	0	0	0	0	0	0	0	0	0	0	19	0	0	0	0	0	0	d__Eukaryota; p__Ascomycota; c__Sordariomycetes; o__Hypocreales; f__Incertae_Sedis; g__Sarocladium; s__uncultured_fungus
cc4ee69e23ef08eab98cd3f3a9d8b173	0	0	0	0	0	0	0	6	0	0	7	79	5	0	0	0	0	0	d__Eukaryota; p__Basidiomycota; c__Microbotryomycetes; o__Sporidiobolales; f__Sporidiobolaceae; g__Sporobolomyces; s__Sporobolomyces_roseus
7856cb04c2ca2155913a8ddb73456e6e	0	0	0	0	0	0	0	0	0	0	0	18	0	0	0	0	0	0	d__Eukaryota; p__Basidiomycota; c__Tremellomycetes; o__Tremellales; f__Rhynchogastremataceae; g__Papiliotrema; s__Papiliotrema_flavescens
e3fcbcbba5994a554a5a11928f443dbd	70	22	325	0	0	185	0	65	343	0	649	128	0	0	0	0	0	53	d__Eukaryota; p__Ascomycota; c__Saccharomycetes; o__Saccharomycetales; f__Debaryomycetaceae; g__Meyerozyma-Candida_clade; s__Meyerozyma_guilliermondii
5dd4ec95a2a49862cf32c3fc29b74885	0	0	0	0	0	0	482	0	0	0	0	0	0	0	0	0	0	12	d__Eukaryota; p__Ascomycota; c__Saccharomycetes; o__Saccharomycetales; f__Pichiaceae; g__Nakazawaea; s__Candida_sp.
d6769914bae3e78e83db296b1c7a58b3	0	0	0	0	0	0	0	0	0	0	0	0	0	0	0	5	0	0	d__Eukaryota; p__Ascomycota; c__Dothideomycetes; o__Pleosporales; f__Pleosporales; g__Curreya; s__Curreya_pityophila
0bae86ff3a2b9c2612b9eae884e829df	0	0	0	9	0	0	0	35	0	4	0	16	0	0	0	0	0	0	d__Eukaryota; p__Ascomycota; c__Dothideomycetes; o__Pleosporales; f__Pleosporaceae; g__Pleospora; s__Stemphylium_vesicarium
a943d63768b0e33b70777b8bd8b930f7	0	0	0	0	0	0	0	0	50	0	0	0	0	0	0	0	0	0	d__Eukaryota; p__Basidiomycota; c__Agaricomycetes; o__Agaricales; f__Agaricales; g__Pleurotopsis; s__Pleurotopsis_longinqua
d1ffb78d6e001bb4eead9348e1fcf5e7	0	0	0	0	16	0	0	0	0	0	0	0	0	99	0	0	25	0	d__Eukaryota; p__Ascomycota; c__Saccharomycetes; o__Saccharomycetales; f__Phaffomycetaceae; g__Wickerhamomyces-Candida_clade; s__Wickerhamomyces_anomalus
9a994d7bd53b9b7d5dc91f204fc1a2f5	0	0	0	7	0	4	0	0	0	0	0	0	0	0	0	0	0	9	d__Eukaryota; p__Ascomycota; c__Dothideomycetes; o__Pleosporales; f__Pleosporaceae; g__Alternaria; s__Clathrospora_diplospora
c060c5f232e85a3a4e51b9988d95e79a	0	0	0	0	0	0	0	0	0	0	0	52	0	0	0	0	0	0	d__Eukaryota; p__Ascomycota; c__Saccharomycetes; o__Saccharomycetales; f__Incertae_Sedis; g__Candida; s__Diutina_rugosa
1aa31ad593aa2251958ba24ea264b3ae	0	0	0	0	0	0	0	0	0	0	0	44	0	0	0	0	0	0	d__Eukaryota; p__Basidiomycota; c__Agaricomycetes; o__Agaricales; f__Tricholomataceae; g__Panellus; s__Panellus_stipticus
acbb8f99e124bdfa1ac88705b90ee1fd	0	0	0	0	0	0	0	0	0	0	0	38	0	0	0	0	0	0	d__Eukaryota; p__Ascomycota; c__Dothideomycetes; o__Pleosporales; f__Pleosporaceae; g__Alternaria; s__Clathrospora_diplospora
d9426e5451fe4291f62fdb06ca1358dd	0	7	0	0	0	0	0	0	0	0	0	0	0	0	0	0	0	0	d__Eukaryota; p__Ascomycota; c__Saccharomycetes; o__Saccharomycetales; f__Debaryomycetaceae; g__Debaryomyces; s__Debaryomyces_prosopidis
c988ae26ce16a06ec304fd735e407399	0	0	0	0	0	0	0	0	64	0	0	0	0	0	0	0	0	0	d__Eukaryota; p__Basidiomycota; c__Agaricomycetes; o__Agaricomycetes; f__Agaricomycetes; g__Agaricomycetes; s__Galzinia_incrustans
ba99b12f1025e320105c82f2104b7a12	0	0	0	0	0	0	0	0	0	0	0	0	0	0	0	456	0	67	d__Eukaryota; p__Ascomycota; c__Saccharomycetes; o__Saccharomycetales; f__Debaryomycetaceae; g__Kurtzmaniella-Candida_clade; s__[Candida]_schatavii
a9d7886c19f7c004a516a6032000b2aa	0	0	0	0	0	0	0	0	86	0	0	0	0	0	0	0	0	0	d__Eukaryota; p__Basidiomycota; c__Agaricomycetes; o__Corticiales; f__Corticiaceae; g__Corticiaceae; s__uncultured_fungus
9c9ae02539bd3c9fde6db82fdec5bdff	0	0	0	0	0	0	0	0	52	0	0	0	0	0	0	0	0	0	d__Eukaryota; p__Ascomycota; c__Dothideomycetes; o__Dothideales; f__Aureobasidiaceae; g__Aureobasidium; s__Aureobasidium_pullulans
2ffe8c440c88b7f6db3a4763a9e190a4	0	100	146	0	0	0	0	14	0	0	0	0	0	79	318	0	0	0	d__Eukaryota; p__Ascomycota; c__Saccharomycetes; o__Saccharomycetales; f__Trichomonascaceae; g__Zygoascus-Candida_clade; s__Zygoascus_hellenicus
586d8d1cf3eab8c2a4aefad6f41e7259	0	0	0	0	0	0	0	0	28	0	0	0	0	0	0	0	0	0	d__Eukaryota; p__Basidiomycota; c__Agaricomycetes; o__Gomphales; f__Gomphaceae; g__Kavinia; s__Kavinia_himantia
3fb0df3f4eb1c0dca05dfdbe9d70f106	0	0	0	0	0	0	0	0	0	0	0	0	0	0	0	0	4	0	d__Eukaryota; p__Ascomycota; c__Eurotiomycetes; o__Eurotiales; f__Aspergillaceae; g__Penicillium; s__Penicillium_chrysogenum
a106f469be9840270c06b9a935fdd053	0	0	0	0	0	0	0	0	0	0	61	0	0	0	0	0	0	0	d__Eukaryota; p__Ascomycota; c__Saccharomycetes; o__Saccharomycetales; f__Trigonopsidaceae; g__Trigonopsis; s__Trigonopsis_variabilis
b8acdcaf4c465d78f5e120ce7529ed88	0	18	0	0	0	1460	0	75	0	40	0	0	0	0	0	78	1345	75	d__Eukaryota; p__Ascomycota; c__Saccharomycetes; o__Saccharomycetales; f__Debaryomycetaceae; g__Yamadazyma-Candida_clade; s__Yamadazyma_triangularis
cfd570aa721db81c24d6da78df87933f	0	0	0	0	0	0	0	0	0	0	0	239	0	0	0	0	0	0	d__Eukaryota; p__Basidiomycota; c__Tremellomycetes; o__Tremellales; f__Bulleraceae; g__Bullera; s__Bullera_alba
dae7f15816584b7d8e0d5a92fca57113	0	0	0	0	0	0	0	0	0	0	0	27	0	0	0	0	0	0	d__Eukaryota; p__Basidiomycota; c__Agaricomycetes; o__Agaricales; f__Marasmiaceae; g__Marasmius; s__Marasmius_sp.
8ec57ea5c62130e42b743225111ea33c	0	0	0	0	0	0	0	0	0	0	0	48	0	0	0	0	0	0	d__Eukaryota; p__Basidiomycota; c__Agaricomycetes; o__Boletales; f__Suillaceae; g__Suillus; s__Suillus_lakei
1c4d9ce4bf23a38c44b1309159170228	0	0	0	0	0	0	0	0	0	0	0	59	0	0	0	0	0	0	d__Eukaryota; p__Ascomycota; c__Eurotiomycetes; o__Eurotiales; f__Aspergillaceae; g__Aspergillus; s__uncultured_fungus
2d5df96ac09af6bdab53da3f4038456f	0	0	0	0	0	28	0	0	0	0	0	0	0	0	0	0	0	0	d__Eukaryota; p__Basidiomycota; c__Microbotryomycetes; o__Sporidiobolales; f__Sporidiobolaceae; g__uncultured; s__uncultured_fungus
7d51b29c2fe42301417d6bcb1f9023b8	0	0	0	0	0	0	0	0	0	0	0	61	0	0	0	0	0	0	d__Eukaryota; p__Basidiomycota; c__Tremellomycetes; o__Tremellales; f__Bulleribasidiaceae; g__Vishniacozyma; s__uncultured_Basidiomycota
bf984d7bb3a128ba4bcb3658ec79e43e	0	1060	764	129	64	517	977	5024	338	68	0	28	0	231	64536	97	0	16	d__Eukaryota; p__Ascomycota; c__Saccharomycetes; o__Saccharomycetales; f__Pichiaceae; g__Pichia; s__Pichia_membranifaciens
796477391562516b90459c2302322102	0	0	0	0	0	0	0	0	0	0	0	174	0	0	0	0	0	0	d__Eukaryota; p__Ascomycota; c__Leotiomycetes; o__Helotiales; f__Incertae_Sedis; g__Exochalara; s__Exochalara_longissima
5a576b2f2675322f092072cdf7eb59f8	0	0	0	0	0	0	0	0	0	0	0	0	0	0	0	14	0	0	d__Eukaryota; p__Ascomycota; c__Saccharomycetes; o__Saccharomycetales; f__Phaffomycetaceae; g__Barnettozyma-Candida_clade; s__[Candida]_norvegica
e5c01fb315075fa4474e4342dcafa3c6	0	0	0	0	0	0	0	0	0	0	0	603	0	0	0	0	0	0	d__Eukaryota; p__Ascomycota; c__Dothideomycetes; o__Myriangiales; f__Elsinoaceae; g__Elsinoe; s__Elsinoe_centrolobii
0ee62f95a94e5b081cd3971a597b63fc	0	54	0	0	0	27	0	0	0	0	0	0	0	4	0	0	0	0	d__Eukaryota; p__Ascomycota; c__Saccharomycetes; o__Saccharomycetales; f__Metschnikowiaceae; g__Kodamaea; s__Kodamaea_ohmeri
dff6b52266cab3c956230c7e98c8768c	0	0	0	0	0	0	0	0	0	0	0	268	0	0	0	0	0	52	d__Eukaryota; p__Ascomycota; c__Dothideomycetes; o__Pleosporales; f__Phaeosphaeriaceae; g__Parastagonospora; s__Parastagonospora_nodorum
0c8c6f372b1a4aa69a44062f2a9524cd	0	0	0	0	0	0	0	0	59	0	0	0	0	0	0	0	0	0	d__Eukaryota; p__Ascomycota; c__Saccharomycetes; o__Saccharomycetales; f__Debaryomycetaceae; g__Meyerozyma-Candida_clade; s__Meyerozyma_guilliermondii
ce8b134cc85feaa5f6ab62b66c7db0d1	0	0	0	0	0	0	0	0	0	0	12	0	0	0	0	0	0	0	d__Eukaryota; p__Ascomycota; c__Dothideomycetes; o__Pleosporales; f__Pleosporales; g__Lentithecium; s__Lentithecium_unicellulare
4425c92cd4531a024c4e418af93b92d5	0	0	0	11	0	36	0	0	0	0	0	0	0	0	0	14	0	80	d__Eukaryota; p__Ascomycota; c__Sordariomycetes; o__Hypocreales; f__Nectriaceae; g__Fusarium; s__Fusarium_oxysporum
cad692a8bf647742dab6be87d8bc4d97	0	0	0	7	0	0	0	0	0	0	0	0	0	0	0	0	6	0	d__Eukaryota; p__Ascomycota; c__Dothideomycetes; o__Dothideales; f__Aureobasidiaceae; g__Aureobasidium; s__Aureobasidium_pullulans
0f79e0efa67c992ca65b047a9bbdc867	0	0	0	0	0	0	0	0	0	0	0	55	0	0	0	0	0	0	d__Eukaryota; p__Basidiomycota; c__Agaricomycetes; o__Agaricomycetes; f__Agaricomycetes; g__Agaricomycetes; s__Phanerochaete_chrysosporium
ee5e48d1231e71186d7ae1d5d66a1080	0	13	0	30	17	774	86	118	215	67	0	1489	0	0	492	5394	170	2625	d__Eukaryota; p__Ascomycota; c__Eurotiomycetes; o__Eurotiales; f__Aspergillaceae; g__Penicillium; s__Penicillium_chrysogenum
351732225fddd01d378cda522081a2b1	0	0	0	0	0	0	23	0	0	0	0	0	0	0	0	0	0	0	d__Eukaryota; p__Ascomycota; c__Saccharomycetes; o__Saccharomycetales; f__Saccharomycetaceae; g__Zygotorulaspora; s__Zygotorulaspora_mrakii
fb02a90799af9372395d543e1e81628f	0	0	0	0	0	0	0	0	0	0	0	178	0	0	0	0	0	0	d__Eukaryota; p__Ascomycota; c__Sordariomycetes; o__Sordariomycetes; f__Sordariomycetes; g__Sordariomycetes; s__Asteroma_alneum
7cb9b2d66f4863246fff5f93d7a5312f	0	0	0	0	0	0	0	0	0	0	0	0	0	258	0	0	0	0	d__Eukaryota; p__Ascomycota; c__Saccharomycetes; o__Saccharomycetales; f__Phaffomycetaceae; g__Wickerhamomyces-Candida_clade; s__Wickerhamomyces_anomalus
3a2f4e31e105d42e10ea7f36fe6889eb	0	0	0	0	0	0	0	0	0	0	0	51	0	0	0	0	0	0	d__Eukaryota; p__Basidiomycota; c__Tremellomycetes; o__Tremellales; f__Rhynchogastremataceae; g__Papiliotrema; s__Papiliotrema_flavescens
1ee1912c7cbe2bf08d10a2a87eb948dd	0	0	0	0	0	61	0	0	0	0	0	0	0	0	0	0	0	16	d__Eukaryota; p__Basidiomycota; c__Agaricostilbomycetes; o__Agaricostilbales; f__Agaricostilbales; g__Agaricostilbales; s__uncultured_fungus
f10324e3d149b2d251b80bd1af41a97f	0	0	0	0	0	0	0	0	62	0	0	0	0	0	0	0	0	0	d__Eukaryota; p__Basidiomycota; c__Wallemiomycetes; o__Wallemiales; f__Incertae_Sedis; g__Wallemia; s__uncultured_fungus
ef89379a1957f60b9d0adbf91b1f2568	0	0	0	0	210	0	0	0	0	0	0	0	0	0	0	0	0	0	d__Eukaryota; p__Ascomycota; c__Saccharomycetes; o__Saccharomycetales; f__Saccharomycetaceae; g__Citeromyces; s__Citeromyces_matritensis
01a3b92772febdb819602a068b5d585b	0	0	0	0	0	0	0	0	0	0	0	0	0	11	0	0	0	0	d__Eukaryota; p__Ascomycota; c__Eurotiomycetes; o__Chaetothyriales; f__Cyphellophoraceae; g__Cyphellophora; s__Cyphellophora_europaea
c4a2e4dd8ef854d651be58cbe68e71ca	0	0	0	0	0	0	0	0	0	0	0	14	0	0	0	0	0	0	d__Eukaryota; p__Basidiomycota; c__Agaricomycetes; o__Agaricomycetes; f__Agaricomycetes; g__Agaricomycetes; s__Hyphoderma_orphanellum
5f279ec5b36a00e9996e741aec8a4bfd	0	0	0	0	19	8	0	0	100	0	0	3616	0	0	0	0	0	9	d__Eukaryota; p__Ascomycota; c__Saccharomycetes; o__Saccharomycetales; f__Saccharomycodaceae; g__Hanseniaspora; s__Hanseniaspora_uvarum
02074ec51b00e95d981ab18c6489780d	0	0	0	0	0	869	3	0	676	0	0	0	0	0	0	0	0	9	d__Eukaryota; p__Basidiomycota; c__Wallemiomycetes; o__Wallemiales; f__Incertae_Sedis; g__Wallemia; s__uncultured_fungus
17d071584cbab050aaebca4a61b7cf9c	0	0	0	0	0	24	0	0	0	0	0	0	0	0	0	18	0	0	d__Eukaryota; p__Basidiomycota; c__Tremellomycetes; o__Cystofilobasidiales; f__Cystofilobasidiaceae; g__Cystofilobasidium; s__uncultured_fungus
3411b46c1334b6a8290e73f22839e4f6	0	0	0	0	0	0	0	0	0	0	0	0	0	0	0	0	77	0	d__Eukaryota; p__Ascomycota; c__Saccharomycetes; o__Saccharomycetales; f__Phaffomycetaceae; g__Wickerhamomyces-Candida_clade; s__Wickerhamomyces_anomalus
33225f24a37da770ec0899167db17a43	0	0	0	0	0	0	0	0	0	0	0	0	0	0	0	31	0	0	d__Eukaryota; p__Ascomycota; c__Saccharomycetes; o__Saccharomycetales; f__Pichiaceae; g__Pichia; s__Pichia_nakasei
b6b5adb1f3134cfc6c761054a048dd61	72	0	16622	70	85	0	1296	2207	0	1305	11168	0	29	10431	341	56	10	0	d__Eukaryota; p__Ascomycota; c__Saccharomycetes; o__Saccharomycetales; f__Pichiaceae; g__Pichia; s__[Candida]_ethanolica
123cc91d130923603660e6447373f101	0	0	0	0	0	0	0	0	92	0	0	0	0	0	0	0	0	0	d__Eukaryota; p__Basidiomycota; c__Agaricomycetes; o__Polyporales; f__Irpicaceae; g__Ceriporia; s__Ceriporia_viridans
bcaa8d1f6c6f32669c3bff358a8cf7a2	36	0	0	0	0	0	0	0	0	0	0	0	0	0	0	0	0	0	d__Eukaryota; p__Ascomycota; c__Eurotiomycetes; o__Eurotiales; f__Aspergillaceae; g__Monascus; s__Monascus_ruber
097dfdefbd81fb21948fb5053896cfb6	0	0	0	0	0	46	0	0	334	0	0	75	0	0	0	0	0	59	d__Eukaryota; p__Ascomycota; c__Eurotiomycetes; o__Eurotiales; f__Aspergillaceae; g__Aspergillus; s__Aspergillus_awamori
90cf5cac04b0be0e3aeb7498d05bf742	0	0	0	0	0	0	0	0	0	0	0	43	0	0	0	0	0	0	d__Eukaryota; p__Ascomycota; c__Dothideomycetes; o__Venturiales; f__Sympoventuriaceae; g__Sympoventuriaceae; s__Scolecobasidium_sp.
0931f06c23d5e2ab92be4de3d316dcc7	0	0	0	142	60	376	752	410	0	0	0	0	0	0	0	0	0	0	d__Eukaryota; p__Ascomycota; c__Saccharomycetes; o__Saccharomycetales; f__Incertae_Sedis; g__Starmerella-Candida_clade; s__uncultured_Starmerella
b7a482eeb4fc9701b2427317547f928b	0	0	0	0	0	16	0	0	0	11	0	0	0	0	0	61	7	9	d__Eukaryota; p__Basidiomycota; c__Tremellomycetes; o__Cystofilobasidiales; f__Mrakiaceae; g__Tausonia; s__Tausonia_pullulans
136b9bcfb9dabff806dd7b09e2b8b024	0	0	0	0	0	0	0	0	0	0	0	16	0	0	0	0	0	0	d__Eukaryota; p__Basidiomycota; c__Agaricomycetes; o__Polyporales; f__uncultured; g__uncultured; s__uncultured_fungus
7ea33a36bc8c33acdbc0883ac77efb3b	0	0	0	0	0	0	0	0	0	0	0	474	0	0	0	0	0	0	d__Eukaryota; p__Ascomycota; c__Saccharomycetes; o__Saccharomycetales; f__Saccharomycodaceae; g__Hanseniaspora; s__Hanseniaspora_guilliermondii
67df9ddaa2fa3c7ca29cb11376b30dd1	0	0	0	0	0	14	0	0	0	0	0	0	0	0	0	0	0	0	d__Eukaryota; p__Basidiomycota; c__Tremellomycetes; o__Filobasidiales; f__Filobasidiaceae; g__Filobasidium; s__Filobasidium_uniguttulatum
4d3840810e9a6911c9627d675c27c9c8	0	0	0	4	0	0	0	0	0	0	0	0	0	0	0	0	0	3	d__Eukaryota; p__Ascomycota; c__Saccharomycetes; o__Saccharomycetales; f__Phaffomycetaceae; g__Barnettozyma-Candida_clade; s__Barnettozyma_californica
576be6d9bff7536c563130b64ba63280	0	0	0	0	0	0	0	0	2	0	0	0	0	0	0	0	0	0	d__Eukaryota; p__Basidiomycota; c__Tremellomycetes; o__Filobasidiales; f__Filobasidiaceae; g__Filobasidium; s__Filobasidium_elegans
ccf4a4c55de2b60ce7779da068d9ae65	0	0	0	14	0	25	11534	113	0	159	0	0	0	0	0	0	0	0	d__Eukaryota; p__Ascomycota; c__Saccharomycetes; o__Saccharomycetales; f__Saccharomycetaceae; g__Zygotorulaspora; s__Zygotorulaspora_mrakii
38ea0d04ee6bac13b88eb07b842c08a3	0	0	0	0	0	0	0	0	0	0	0	0	0	31	0	0	0	0	d__Eukaryota; p__Basidiomycota; c__Agaricomycetes; o__Agaricales; f__Agaricales; g__Nidula; s__Nidula_niveotomentosa
f201aa996575d5ef9406235089122836	0	0	0	0	0	0	0	0	0	0	0	14	0	0	0	0	0	0	d__Eukaryota; p__Ascomycota; c__Sordariomycetes; o__Hypocreales; f__Stachybotryaceae; g__Myrothecium; s__uncultured_fungus
ca779f3793960c154a229e8bd34736dc	0	0	0	0	0	0	0	0	0	0	0	0	0	0	9	0	0	0	d__Eukaryota; p__Ascomycota; c__Saccharomycetes; o__Saccharomycetales; f__Saccharomycopsidaceae; g__Saccharomycopsis; s__Saccharomycopsis_sp.
eef08147254aa9f0f6d81dbc8b38b112	0	0	0	0	0	0	0	0	0	0	0	276	0	0	0	0	0	0	d__Eukaryota; p__Basidiomycota; c__Agaricomycetes; o__Polyporales; f__Incertae_Sedis; g__Incertae_Sedis; s__Gelatoporia_subvermispora
5a51fe4bce7d9a9815be4176a9154d64	0	0	0	0	0	337	0	0	0	0	0	0	0	0	0	0	71	0	d__Eukaryota; p__Basidiomycota; c__Wallemiomycetes; o__Wallemiales; f__Incertae_Sedis; g__Wallemia; s__Wallemia_ichthyophaga
b266359365284c5c736295ce3d0544e0	0	52	70	33	28304	654	1318	925	0	1283	26	21	0	56140	344	990	14765	1358	d__Eukaryota; p__Ascomycota; c__Saccharomycetes; o__Saccharomycetales; f__Phaffomycetaceae; g__Wickerhamomyces-Candida_clade; s__Wickerhamomyces_anomalus
4d9b574913455d97c1ea415661cd5c03	0	0	0	0	0	0	0	0	0	0	0	103	0	0	0	0	0	0	d__Eukaryota; p__Basidiomycota; c__Malasseziomycetes; o__Malasseziales; f__Malasseziaceae; g__Malassezia; s__Malassezia_sympodialis
34ee5e37f08eee682a61ac6c73dbe6ab	0	0	0	0	5	0	0	0	0	0	0	0	0	0	0	0	0	0	d__Eukaryota; p__Ascomycota; c__Saccharomycetes; o__Saccharomycetales; f__Phaffomycetaceae; g__Wickerhamomyces-Candida_clade; s__Wickerhamomyces_anomalus
9276fd9d94dda5658f5b402a17d6df60	0	0	0	0	0	0	0	0	0	0	0	0	0	0	25	0	0	0	d__Eukaryota; p__Ascomycota; c__Saccharomycetes; o__Saccharomycetales; f__Trichomonascaceae; g__Wicherhamiella-Candida_clade; s__Wickerhamiella_domercqiae
9175336dfadd0250966cad9305120e9a	0	0	0	0	0	0	0	0	0	0	0	32	0	0	0	0	0	0	d__Eukaryota; p__Ascomycota; c__Saccharomycetes; o__Saccharomycetales; f__Debaryomycetaceae; g__Yamadazyma-Candida_clade; s__[Candida]_endomychidarum
5e37559b4ed1992eae77ab48e019ae9c	0	388	416	0	0	0	0	0	0	0	0	0	0	121	29	0	0	0	d__Eukaryota; p__Ascomycota; c__Saccharomycetes; o__Saccharomycetales; f__Debaryomycetaceae; g__Yamadazyma-Candida_clade; s__Yamadazyma_mexicana
760f1822692322778a7d53b22518c859	0	0	0	0	0	0	0	0	0	0	0	32	0	0	0	0	0	0	d__Eukaryota; p__Basidiomycota; c__Tremellomycetes; o__Tremellales; f__Bulleribasidiaceae; g__Dioszegia; s__Dioszegia_aurantiaca
b71dadfa331e946f490dba0238038da0	0	0	0	0	0	0	0	0	0	0	0	0	0	6	0	0	0	0	d__Eukaryota; p__Basidiomycota; c__Ustilaginomycetes; o__Ustilaginales; f__Ustilaginaceae; g__Melanopsichium; s__uncultured_eukaryote
b8bd843b8bc61488224b4e52eb9a00c6	0	0	0	0	0	0	0	0	0	0	0	38	0	0	0	0	0	0	d__Eukaryota; p__Basidiomycota; c__Agaricomycetes; o__Agaricales; f__Schizophyllaceae; g__Schizophyllum; s__Schizophyllum_radiatum
d3dbf261bd0936328c77af4c0ee5c1a6	0	0	0	0	0	0	0	0	0	0	0	78	0	0	0	0	0	0	d__Eukaryota; p__Basidiomycota; c__Agaricomycetes; o__Agaricales; f__Schizophyllaceae; g__Schizophyllum; s__Schizophyllum_radiatum
54e44a44e59d34de4000e80c2087853e	0	0	0	0	0	0	0	0	37	0	0	0	0	0	0	0	0	0	d__Eukaryota; p__Basidiomycota; c__Wallemiomycetes; o__Wallemiales; f__Incertae_Sedis; g__Wallemia; s__uncultured_fungus
fb67e27f23d9928f4725b86c000b4de5	0	0	0	0	0	0	0	0	0	0	0	35	0	0	0	0	0	0	d__Eukaryota; p__Basidiomycota; c__Agaricomycetes; o__Agaricales; f__uncultured; g__uncultured; s__uncultured_fungus
ab55def2a60ef85c13988c89d8695395	0	0	0	0	0	0	0	0	0	0	0	0	0	0	10	0	0	0	d__Eukaryota; p__Basidiomycota; c__Agaricomycetes; o__Agaricomycetes; f__Agaricomycetes; g__Agaricomycetes; s__Coriolopsis_byrsina
b162e1427184386205ccfc6229182889	0	0	0	0	0	0	0	0	0	0	0	7	0	0	0	0	0	0	d__Eukaryota; p__Ascomycota; c__Saccharomycetes; o__Saccharomycetales; f__Saccharomycodaceae; g__Hanseniaspora; s__Hanseniaspora_uvarum
ad3db031729a71533679f6ca01d73c7d	0	0	0	0	0	0	0	0	91	0	0	0	0	0	0	0	0	0	d__Eukaryota; p__Basidiomycota; c__Agaricomycetes; o__Russulales; f__uncultured; g__uncultured; s__uncultured_fungus
e42a3a2bcb21763efc33d5bd5a0e9c4d	0	0	0	0	0	0	0	0	0	0	0	0	0	0	0	4	0	25	d__Eukaryota; p__Ascomycota; c__Eurotiomycetes; o__Phaeomoniellales; f__Incertae_Sedis; g__Incertae_Sedis; s__Neophaeomoniella_zymoides
d9455af0c9bd74e74d1579ce00c8593c	0	0	0	0	0	0	0	0	1373	0	0	3661	0	10	0	0	0	0	d__Eukaryota; p__Ascomycota; c__Saccharomycetes; o__Saccharomycetales; f__Dipodascaceae; g__Yarrowia; s__Yarrowia_sp.
0876f8b16c1d18c92e361a431758ef2a	0	0	0	0	0	0	0	0	0	0	0	37	0	0	0	0	0	0	d__Eukaryota; p__Ascomycota; c__Lecanoromycetes; o__Teloschistales; f__Teloschistaceae; g__Rusavskia; s__Rusavskia_elegans
b549c3d72732f221561a34a7e33a520e	30	1553	0	162	1896	10	35	1783	0	26	0	0	0	0	0	543	153	4	d__Eukaryota; p__Ascomycota; c__Saccharomycetes; o__Saccharomycetales; f__Incertae_Sedis; g__Candida; s__uncultured_Candida
50804505fe8e4b09f326c77cc4722d5f	0	0	0	0	0	0	0	0	0	0	0	0	0	0	0	32	0	0	d__Eukaryota; p__Ascomycota; c__Saccharomycetes; o__Saccharomycetales; f__Saccharomycetaceae; g__Lachancea; s__Lachancea_waltii
840f7982fab2df931765d5c276e0d67c	0	0	0	0	0	0	0	0	0	0	0	0	0	51	0	0	0	0	d__Eukaryota; p__Basidiomycota; c__Microbotryomycetes; o__Sporidiobolales; f__Sporidiobolaceae; g__Rhodotorula; s__uncultured_fungus
0bc494926affdf0cdfee205948f3ea57	0	0	0	0	0	0	0	0	0	0	0	203	0	0	0	0	0	0	d__Eukaryota; p__Ascomycota; c__Leotiomycetes; o__Helotiales; f__Cenangiaceae; g__Heyderia; s__Heyderia_abietis
9cb79c83b3af4c9ea70330c2139f20c2	0	0	0	0	0	0	0	0	0	0	0	145	0	0	0	0	0	0	d__Eukaryota; p__Ascomycota; c__Saccharomycetes; o__Saccharomycetales; f__Incertae_Sedis; g__Candida; s__Diutina_rugosa
60ce62739624357ef792bfcf270616cd	0	0	79	0	0	0	0	0	0	0	56	0	0	0	0	0	0	0	d__Eukaryota; p__Ascomycota; c__Saccharomycetes; o__Saccharomycetales; f__Trichomonascaceae; g__Wicherhamiella-Candida_clade; s__Wickerhamiella_sorbophila
1156479d92120e7eb6f6fac4619c4539	0	0	0	0	0	0	0	0	0	0	0	152	0	0	0	0	0	0	d__Eukaryota; p__Basidiomycota; c__Agaricomycetes; o__Agaricales; f__Agaricales; g__Lyophyllum; s__Lyophyllum_aff.
839f5ef01f0aee7cc82c5de3de78f967	0	0	0	0	0	0	0	0	46	0	0	93	0	0	0	0	0	0	d__Eukaryota; p__Basidiomycota; c__Cystobasidiomycetes; o__Incertae_Sedis; f__Incertae_Sedis; g__Buckleyzyma; s__Buckleyzyma_aurantiaca
330403e9d9f27000169f85aae06ed8c9	0	0	0	0	25	87	0	0	0	0	0	14	0	0	0	27	0	59	d__Eukaryota; p__Ascomycota; c__Saccharomycetes; o__Saccharomycetales; f__Pichiaceae; g__Pichia; s__uncultured_Pichia
015d029e13a94e10df9da505aa1b9029	0	0	0	4	0	45	3268	27	0	40	0	0	0	0	0	98	476	53	d__Eukaryota; p__Ascomycota; c__Saccharomycetes; o__Saccharomycetales; f__Saccharomycetaceae; g__Citeromyces; s__Citeromyces_siamensis
054402c32ecb1b595ab81af46985da47	0	1329	0	0	0	97	0	0	0	0	0	0	0	16	11	0	0	0	d__Eukaryota; p__Ascomycota; c__Saccharomycetes; o__Saccharomycetales; f__Debaryomycetaceae; g__Debaryomyces; s__Debaryomyces_prosopidis
962bbd67a4dc59338498a033cfacfcf6	0	8	0	0	0	0	0	0	0	0	0	0	0	0	0	0	0	0	d__Eukaryota; p__Basidiomycota; c__Agaricomycetes; o__Agaricales; f__Entolomataceae; g__Richoniella; s__Richoniella_asterospora
3028dc785dc107322c858eff4f822745	0	0	0	0	0	0	0	0	0	0	0	37	0	0	0	0	0	0	d__Eukaryota; p__Basidiomycota; c__Tremellomycetes; o__Cystofilobasidiales; f__Cystofilobasidiaceae; g__Cystofilobasidium; s__Cystofilobasidium_infirmominiatum
733ba57c695643c6721eb5d37bb48911	0	0	0	0	0	0	0	0	0	0	0	90	0	0	0	8	0	9	d__Eukaryota; p__Ascomycota; c__Dothideomycetes; o__Capnodiales; f__Mycosphaerellaceae; g__Sphaerulina; s__Sphaerulina_quercicola
d371d7088ba9313832e613ddbf3cc575	0	0	0	0	0	0	0	0	0	0	0	19	0	0	0	0	0	0	d__Eukaryota; p__Mucoromycota; c__Incertae_Sedis; o__Mucorales; f__Rhizopodaceae; g__Rhizopus; s__Rhizopus_stolonifer
20bd0ccc6543a6d66ad050d2d0ad0145	0	0	0	0	0	0	0	0	0	0	0	0	0	0	0	20	0	0	d__Eukaryota; p__Ascomycota; c__Saccharomycetes; o__Saccharomycetales; f__Debaryomycetaceae; g__Scheffersomyces; s__Scheffersomyces_lignosus
f43fc2ea09ef51ef0ab33e396130f8d7	25	120	720	9	8	0	18	233	0	1741	0	0	0	79	404	15	110	0	d__Eukaryota; p__Ascomycota; c__Saccharomycetes; o__Saccharomycetales; f__Pichiaceae; g__Ogataea-Candida_clade; s__[Candida]_boidinii
460c1d896ef9b978b31cf9f1f0ba2fd6	0	0	0	0	0	0	0	0	61	0	0	0	0	0	0	0	0	0	d__Eukaryota; p__Ascomycota; c__Sordariomycetes; o__Hypocreales; f__Stachybotryaceae; g__Xepicula; s__Xepicula_leucotricha
90537d5d3c6a99e3c154468f1465a3b3	0	0	0	0	0	0	0	0	7	0	0	19	0	0	0	0	0	0	d__Eukaryota; p__Basidiomycota; c__Malasseziomycetes; o__Malasseziales; f__Malasseziaceae; g__Malassezia; s__uncultured_fungus
d604f7c9323bc63fab42723d81c0e1a5	0	0	0	0	0	0	0	0	0	0	0	0	0	0	0	0	0	40	d__Eukaryota; p__Ascomycota; c__Saccharomycetes; o__Saccharomycetales; f__Saccharomycetaceae; g__Kluyveromyces; s__Kluyveromyces_dobzhanskii
67ab8aed236341e231affb2999ef2e92	0	2773	0	66	78	25	0	2138	0	0	0	0	0	0	0	135	0	52	d__Eukaryota; p__Ascomycota; c__Saccharomycetes; o__Saccharomycetales; f__Incertae_Sedis; g__Starmerella-Candida_clade; s__uncultured_Starmerella
a42722cee200602d1733c1caa043c910	0	0	0	0	0	0	0	0	63	0	0	0	0	0	0	0	0	0	d__Eukaryota; p__Basidiomycota; c__Cystobasidiomycetes; o__Incertae_Sedis; f__Incertae_Sedis; g__Symmetrospora; s__Symmetrospora_coprosmae
503fe5f6c61250ad93aec889bc82fe2b	0	0	0	0	0	0	0	0	0	0	0	13	0	0	0	0	0	0	d__Eukaryota; p__Ascomycota; c__Saccharomycetes; o__Saccharomycetales; f__Dipodascaceae; g__Yarrowia; s__Yarrowia_sp.
13f2853d06cf3f3283e3e924ffef1a7c	0	0	0	0	0	7	0	0	0	0	0	0	0	0	3	8	0	0	d__Eukaryota; p__Ascomycota; c__Eurotiomycetes; o__Eurotiales; f__Aspergillaceae; g__Penicillium; s__Penicillium_chrysogenum
b3a28cc662236b7f06b8fcec5d25f285	0	0	0	0	0	0	0	0	66	0	0	0	0	0	0	0	0	0	d__Eukaryota; p__Ascomycota; c__Sordariomycetes; o__Hypocreales; f__Nectriaceae; g__Fusarium; s__Fusarium_virguliforme
03bf9575799c117a708a155d943812d1	0	0	0	10	0	11	0	11	0	0	0	674	0	0	0	0	0	0	d__Eukaryota; p__Basidiomycota; c__Tremellomycetes; o__Tremellales; f__Bulleribasidiaceae; g__Vishniacozyma; s__Cryptococcus_sp.
8fffb8acafffcafb4d336ab3e816a1a0	0	0	0	0	0	397	0	0	161	0	0	398	0	31	0	0	1294	242	d__Eukaryota; p__Ascomycota; c__Eurotiomycetes; o__Eurotiales; f__Aspergillaceae; g__Penicillium; s__Penicillium_chrysogenum
7ebfc045e1d7ae71cf5dac799e5efc79	0	0	0	0	0	0	0	0	0	10	0	0	0	0	0	0	0	0	d__Eukaryota; p__Ascomycota; c__Eurotiomycetes; o__Eurotiales; f__Aspergillaceae; g__Aspergillus; s__Aspergillus_penicillioides
4f581ab1987faa8cd2f947ed263c0d5f	0	0	0	0	0	0	0	0	0	0	0	183	0	0	0	0	0	0	d__Eukaryota; p__Ascomycota; c__Dothideomycetes; o__Capnodiales; f__Cladosporiaceae; g__Cladosporium; s__Cladosporium_cladosporioides
55d1b66eae703a8e9baee2bfeba92181	0	0	0	0	0	0	0	0	33	0	0	0	0	0	0	0	0	0	d__Eukaryota; p__Ascomycota; c__Eurotiomycetes; o__Eurotiales; f__Aspergillaceae; g__Penicillium; s__Penicillium_chrysogenum
7a6ab2662a06c64e6707b56f6b586e78	0	15	94	0	0	0	0	0	0	0	84	0	0	0	0	0	0	0	d__Eukaryota; p__Ascomycota; c__Saccharomycetes; o__Saccharomycetales; f__Trichomonascaceae; g__Wicherhamiella-Candida_clade; s__Wickerhamiella_sorbophila
d61d20dd0bbb6a37de66c994858b9fb8	0	0	0	0	0	0	0	0	0	0	0	78	0	0	0	0	0	0	d__Eukaryota; p__Basidiomycota; c__Agaricomycetes; o__Cantharellales; f__Ceratobasidiaceae; g__Rhizoctonia; s__uncultured_Thanatephorus
a48fa30a2fa6117ae7f63260a5450150	15	23941	4650	285	16	8	42	1985	0	21	0	0	13	0	0	121	143	167	d__Eukaryota; p__Ascomycota; c__Saccharomycetes; o__Saccharomycetales; f__Incertae_Sedis; g__Starmerella-Candida_clade; s__[Candida]_etchellsii
99664769a42d6fa643c1682f54bddaee	0	0	0	0	0	0	0	0	0	0	0	0	0	0	0	60	0	160	d__Eukaryota; p__Ascomycota; c__Dothideomycetes; o__Valsariales; f__Valsariaceae; g__Valsaria; s__Valsaria_insitiva
0142140f9030e9db16f9ec0555a308e2	0	0	0	0	0	0	0	0	62	0	0	116	0	0	0	0	0	0	d__Eukaryota; p__Ascomycota; c__Sordariomycetes; o__Xylariales; f__Diatrypaceae; g__Diatrypaceae; s__Cryptosphaeria_sp.
677c15c2032b2d8d96c42a966b7d7011	0	0	0	0	30	25	0	0	0	0	0	66	0	0	0	0	0	0	d__Eukaryota; p__Ascomycota; c__Sordariomycetes; o__Hypocreales; f__Nectriaceae; g__Fusarium; s__Fusarium_solani
0e8ab534580f1f3a9372d2380ce4d437	0	0	0	0	0	0	0	0	226	0	0	0	0	0	0	0	0	0	d__Eukaryota; p__Ascomycota; c__Sordariomycetes; o__Sordariales; f__Chaetomiaceae; g__Remersonia; s__Remersonia_thermophila
80b07309bf974932e4f71c2485660734	0	51	30	40	0	1755	0	207	0	0	0	0	0	0	0	38	0	1037	d__Eukaryota; p__Ascomycota; c__Saccharomycetes; o__Saccharomycetales; f__Debaryomycetaceae; g__Yamadazyma-Candida_clade; s__Yamadazyma_philogaea
8b1bc4a8f861ace8eab08aa68f76f6fd	0	0	176	0	0	0	0	0	0	0	0	0	0	0	0	0	0	0	d__Eukaryota; p__Ascomycota; c__Saccharomycetes; o__Saccharomycetales; f__Debaryomycetaceae; g__Candida-Lodderomyces_clade; s__Lacazia_loboi
cd82de0312a9c3f2a1702e6ab7c89dea	0	0	0	0	0	0	40	0	0	0	0	0	0	0	0	0	0	0	d__Eukaryota; p__Ascomycota; c__Saccharomycetes; o__Saccharomycetales; f__Saccharomycetaceae; g__Citeromyces; s__Citeromyces_siamensis
00195a102123a19a17adb1ba61c4a8c8	0	0	0	0	0	0	0	0	0	0	0	1286	0	0	0	0	0	0	d__Eukaryota; p__Basidiomycota; c__Agaricomycetes; o__Agaricales; f__Pleurotaceae; g__Pleurotus; s__uncultured_fungus
9552a207ec98e01996aaf83f43324a6e	0	0	0	13	0	0	0	9	2610	0	0	81	0	0	0	0	0	9	d__Eukaryota; p__Ascomycota; c__Saccharomycetes; o__Saccharomycetales; f__Debaryomycetaceae; g__Hypopichia-Candida_clade; s__Hyphopichia_burtonii
0d51a466159e5e87af2e7a49a4b82ba1	0	0	0	0	0	87	0	0	0	0	0	0	0	0	0	0	0	0	d__Eukaryota; p__Basidiomycota; c__Agaricostilbomycetes; o__Agaricostilbales; f__Agaricostilbaceae; g__Sterigmatomyces; s__Sterigmatomyces_hyphaenes
e78637708a28ead7415d316f32a5a2b8	0	0	0	0	0	0	0	0	91	0	0	352	0	0	0	0	0	0	d__Eukaryota; p__Basidiomycota; c__Ustilaginomycetes; o__Ustilaginales; f__Ustilaginaceae; g__Ustilaginaceae; s__Sporisorium_reilianum
9aea9d9170fe39fcb7e5af979a3d6c8a	0	0	0	0	0	0	0	0	0	0	1414	0	0	0	0	0	0	0	d__Eukaryota; p__Ascomycota; c__Eurotiomycetes; o__Eurotiales; f__Thermoascaceae; g__Byssochlamys; s__Byssochlamys_spectabilis
35936a83c74f0f971cf1fd0457b1e81a	0	0	0	0	0	0	0	0	88	0	0	269	0	0	0	0	0	0	d__Eukaryota; p__Basidiomycota; c__Agaricomycetes; o__Russulales; f__Stereaceae; g__uncultured; s__uncultured_fungus
10cacdced56fab3a863fe9a0e986e492	0	0	0	0	0	0	0	0	361	0	0	0	0	0	0	0	0	0	d__Eukaryota; p__Basidiomycota; c__Agaricomycetes; o__Agaricales; f__uncultured; g__uncultured; s__uncultured_Psathyrella
a99e16a8b14ac8ea596807978af40300	0	0	0	0	0	0	0	0	0	0	0	110	0	0	0	0	0	0	d__Eukaryota; p__Basidiomycota; c__Agaricomycetes; o__Agaricales; f__Omphalotaceae; g__Gymnopus; s__Gymnopus_luxurians
c0bdc156d256d2d4863b6237b35b86c4	0	0	0	51	16	7	0	0	0	0	0	0	0	0	0	50	5	27	d__Eukaryota; p__Ascomycota; c__Saccharomycetes; o__Saccharomycetales; f__Metschnikowiaceae; g__Metschnikowia; s__Metschnikowia_pulcherrima
c1b02c9af0e77c423513ac6be34966ed	0	0	0	16	0	52	0	0	53	0	0	989	0	0	0	0	0	71	d__Eukaryota; p__Ascomycota; c__Dothideomycetes; o__Capnodiales; f__Cladosporiaceae; g__Cladosporium; s__uncultured_fungus
0d28596f6c26c1fa036f5a24a57b5f7a	0	0	0	0	0	0	0	0	0	0	0	0	0	0	0	4	0	0	d__Eukaryota; p__Ascomycota; c__Arthoniomycetes; o__uncultured; f__uncultured; g__uncultured; s__uncultured_eukaryote
5bc1f4d1d3ecff6dff64db99e0e431f4	0	0	0	0	0	0	0	0	0	0	0	651	0	0	0	0	0	0	d__Eukaryota; p__Basidiomycota; c__Agaricomycetes; o__Agaricales; f__Omphalotaceae; g__Gymnopus; s__Gymnopus_dryophilus
dab37eb4a60c046e2f9253fb2a03b3a8	0	0	0	0	0	0	0	0	0	0	0	37	0	0	0	0	0	0	d__Eukaryota; p__Ascomycota; c__Dothideomycetes; o__Pleosporales; f__uncultured; g__uncultured; s__uncultured_fungus
ca69b41f4405709ad5c5e8a4d36143a8	0	0	0	21	0	0	0	0	79	0	0	0	0	0	0	0	0	0	d__Eukaryota; p__Ascomycota; c__Dothideomycetes; o__Pleosporales; f__uncultured; g__uncultured; s__uncultured_fungus
6728df96a4f85a20f5ebe253026dbc92	0	0	0	0	0	0	0	0	0	0	0	0	0	6	0	0	0	0	d__Eukaryota; p__Ascomycota; c__Leotiomycetes; o__Helotiales; f__Sclerotiniaceae; g__Botrytis; s__Botrytis_cinerea
545085d6aab82ed5d6dbb6d174c43d81	0	0	0	0	0	0	0	0	0	0	0	50	0	0	0	0	0	0	d__Eukaryota; p__Basidiomycota; c__Agaricomycetes; o__Agaricales; f__Agaricales; g__Agaricales; s__Cristinia_sp.
ed977e855beb796737be6291d2173050	0	0	0	0	0	0	0	0	0	9	0	0	0	0	0	0	0	0	d__Eukaryota; p__Ascomycota; c__Dothideomycetes; o__Capnodiales; f__Mycosphaerellaceae; g__Ramularia; s__Ramularia_grevilleana
50edc1c50e89ddadbb52ba6024cb26d3	0	0	0	6729	244	215	0	112	818	16	0	1192	0	23	18	857	2658	763	d__Eukaryota; p__Ascomycota; c__Dothideomycetes; o__Dothideales; f__Aureobasidiaceae; g__Aureobasidium; s__Aureobasidium_pullulans
b5409e0001441e48685083b9482944e7	0	0	0	0	0	0	0	0	0	0	0	45	0	0	0	0	0	0	d__Eukaryota; p__Ascomycota; c__Saccharomycetes; o__Saccharomycetales; f__Incertae_Sedis; g__Starmerella-Candida_clade; s__Starmerella_bacillaris
1c6d8ad6debb16d323751e39bb88409b	0	0	0	0	0	0	0	0	0	0	0	1392	4	0	0	0	0	0	d__Eukaryota; p__Ascomycota; c__Dothideomycetes; o__Pleosporales; f__Pleosporales; g__Torula; s__Torula_herbarum
f9ce0818b4ba62d640193b9fe14ed606	0	0	27	0	0	0	5	11	0	0	36	0	0	28	0	0	0	0	d__Eukaryota; p__Ascomycota; c__Saccharomycetes; o__Saccharomycetales; f__Pichiaceae; g__Pichia; s__[Candida]_ethanolica
ce6561cabc1e68cda2c80dae9024bb25	18	9	0	5089	20	3762	0	144	68	13	0	565	0	0	8	123	842	11958	d__Eukaryota; p__Ascomycota; c__Dothideomycetes; o__Pleosporales; f__Pleosporaceae; g__Alternaria; s__Clathrospora_diplospora
0ca676fb1c3f32ea191b0e2638e76588	0	0	0	0	0	0	0	0	104	0	0	0	0	0	0	0	0	0	d__Eukaryota; p__Basidiomycota; c__Agaricomycetes; o__Agaricales; f__Agaricales; g__Clitocybe; s__Clitocybe_nebularis
9db5bb2a4e1fd8580df15f4a8181e60e	0	0	0	0	0	0	0	0	0	0	0	59	0	0	0	0	0	0	d__Eukaryota; p__Basidiomycota; c__Agaricomycetes; o__Trechisporales; f__Hydnodontaceae; g__Trechispora; s__Trechispora_sp.
b38bb38033f4ddfec0ee25bc99d3b31b	0	0	0	0	0	0	0	0	0	0	0	0	0	0	0	0	0	49	d__Eukaryota; p__Ascomycota; c__Eurotiomycetes; o__Eurotiales; f__Aspergillaceae; g__Penicillium; s__Penicillium_oxalicum
b18b0bb10b3e4f6e41c9fcadea1fd4ed	0	0	0	0	0	0	87	0	0	0	0	0	0	0	0	0	0	0	d__Eukaryota; p__Ascomycota; c__Saccharomycetes; o__Saccharomycetales; f__Saccharomycetaceae; g__Zygotorulaspora; s__Zygotorulaspora_mrakii
c1770c5a54ffacfea14f98806b74bddc	0	0	0	0	0	9	0	0	0	0	0	0	0	0	0	0	0	0	d__Eukaryota; p__Ascomycota; c__Eurotiomycetes; o__Eurotiales; f__Aspergillaceae; g__Penicillium; s__Eurotiomycetes_1211
5dd65ac3f3a096cda491f727cd2ff3d7	0	0	0	0	0	0	0	4	0	0	0	0	0	0	0	0	0	0	d__Eukaryota; p__Basidiomycota; c__Ustilaginomycetes; o__Ustilaginales; f__Ustilaginaceae; g__Ustilago; s__Ustilago_tritici
0ba9b5cc7ad97af09212932ab3d9f566	0	0	0	0	0	0	0	0	0	0	0	18	0	0	0	0	0	0	d__Eukaryota; p__Ascomycota; c__Sordariomycetes; o__Ophiostomatales; f__Ophiostomataceae; g__Sporothrix; s__Sporothrix_schenckii
cb21ada1a94697ce386b26c58111fda2	0	0	0	0	0	0	0	0	455	0	0	1540	0	0	0	6	0	0	d__Eukaryota; p__Basidiomycota; c__Microbotryomycetes; o__Sporidiobolales; f__Sporidiobolaceae; g__Rhodotorula; s__Rhodotorula_glutinis
59eba72841378dd14a5d0705076b2f5c	0	0	0	0	0	0	0	0	0	0	0	17	0	0	0	0	0	0	d__Eukaryota; p__Ascomycota; c__Leotiomycetes; o__Helotiales; f__Helotiales; g__Loramyces; s__Loramyces_macrosporus
dfe0b6428f93246f4c7d634d92d03e42	0	0	0	0	0	13	0	0	0	0	0	23	0	0	0	0	0	0	d__Eukaryota; p__Basidiomycota; c__Tremellomycetes; o__Cystofilobasidiales; f__Mrakiaceae; g__Udeniomyces; s__Udeniomyces_puniceus
e9fe652d269d003b943340309c86039e	0	0	0	0	0	56	0	0	0	0	0	0	0	0	0	0	0	0	d__Eukaryota; p__Ascomycota; c__Dothideomycetes; o__Pleosporales; f__Pleosporaceae; g__Alternaria; s__Alternaria_metachromatica
79f3133b1521d2cd4a1a3b3e71a71cb7	0	0	0	0	0	32	0	0	178	0	0	0	0	0	0	0	0	99	d__Eukaryota; p__Ascomycota; c__Eurotiomycetes; o__Eurotiales; f__Aspergillaceae; g__Aspergillus; s__Eurotium_sp.
1837bfcc739eaa47627a66d01c7f086e	0	0	0	0	0	0	0	0	306	0	0	478	0	0	0	0	0	0	d__Eukaryota; p__Ascomycota; c__Saccharomycetes; o__Saccharomycetales; f__Saccharomycetaceae; g__Saccharomyces; s__Saccharomyces_bayanus
3f5aba9e76c582bc8318a0409323d557	0	0	0	0	0	0	0	0	0	0	8	0	0	0	0	0	0	0	d__Eukaryota; p__Basidiomycota; c__Tremellomycetes; o__Filobasidiales; f__Filobasidiaceae; g__Naganishia; s__Naganishia_albida
b0c7f2530a3828c14fcd8d5334c1c330	0	0	0	0	0	0	0	0	0	0	0	0	0	0	0	0	0	12	d__Eukaryota; p__Ascomycota; c__Sordariomycetes; o__Hypocreales; f__Bionectriaceae; g__Geosmithia; s__Geosmithia_putterillii
6517348cc48657a73e518b258216b2b6	0	0	0	0	0	0	0	0	0	0	0	26	0	0	0	0	0	0	d__Eukaryota; p__Ascomycota; c__Pezizomycetes; o__Pezizales; f__Sarcoscyphaceae; g__Pseudopithyella; s__Pseudopithyella_minuscula
3c60b7960996bd0eba79c069609cc604	0	0	15	0	0	0	0	0	0	0	0	0	0	0	0	0	0	0	d__Eukaryota; p__Ascomycota; c__Saccharomycetes; o__Saccharomycetales; f__Incertae_Sedis; g__Candida; s__uncultured_Candida
15d19eb04869838830c4cd58703a04ee	0	0	0	12	0	0	0	0	0	0	0	0	0	0	0	0	0	0	d__Eukaryota; p__Ascomycota; c__Dothideomycetes; o__Pleosporales; f__Pleosporaceae; g__Pleospora; s__Stemphylium_vesicarium
77b9326dd0144b03e127a7def63e48ba	18	0	0	0	15	32	1909	25	11635	5752	487	16397	37	66	594	0	0	0	d__Eukaryota; p__Ascomycota; c__Saccharomycetes; o__Saccharomycetales; f__Saccharomycetaceae; g__Saccharomyces; s__Saccharomyces_bayanus
d28d0b3d4259d8d5158563f9f24e7881	0	0	0	68	11	1313	0	0	582	0	0	0	0	6	0	287	12	0	d__Eukaryota; p__Ascomycota; c__Dothideomycetes; o__Pleosporales; f__Didymellaceae; g__Ascochyta; s__Didymella_pinodella
45a61491f6b9a57105e07cab8d46c0ed	0	0	0	0	0	35	0	0	0	0	0	40	0	0	0	0	0	0	d__Eukaryota; p__Ascomycota; c__Eurotiomycetes; o__Eurotiales; f__Aspergillaceae; g__Aspergillus; s__Phialosimplex_sp.
6c7e588985d269357cf396db0086f1c9	0	0	0	0	0	203	0	0	0	0	0	0	0	0	0	0	24	0	d__Eukaryota; p__Basidiomycota; c__Tremellomycetes; o__Cystofilobasidiales; f__Cystofilobasidiaceae; g__Cystofilobasidium; s__Cystofilobasidium_bisporidii
d874ceafbb93a9c92570fdb18957fb47	0	0	0	0	0	0	0	0	0	0	0	12	0	0	0	0	0	0	d__Eukaryota; p__Ascomycota; c__Saccharomycetes; o__Saccharomycetales; f__Pichiaceae; g__Pichia; s__Pichia_terricola
5febb67f3462c382a4ff7bec7dad984d	0	0	0	0	0	93	0	0	0	0	0	39	0	0	0	0	0	0	d__Eukaryota; p__Ascomycota; c__Dothideomycetes; o__Botryosphaeriales; f__Phyllostictaceae; g__Phyllosticta; s__Phyllosticta_capitalensis
93b58eceef19664ef978c81b27bb5b9c	0	0	0	0	6	0	0	0	0	0	0	0	0	0	0	0	0	0	d__Eukaryota; p__Ascomycota; c__Saccharomycetes; o__Saccharomycetales; f__Incertae_Sedis; g__Candida; s__uncultured_Candida
de5449776d339e6a50aca80f5231b17e	0	27	15	0	0	0	0	0	0	0	0	0	0	0	0	0	0	0	d__Eukaryota; p__Ascomycota; c__Saccharomycetes; o__Saccharomycetales; f__Incertae_Sedis; g__Starmerella-Candida_clade; s__[Candida]_etchellsii
64b05ceba8e3d5e101879feeb2fbe9df	0	107	0	0	0	0	0	0	0	0	0	0	0	0	0	0	0	0	d__Eukaryota; p__Basidiomycota; c__Moniliellomycetes; o__Moniliellales; f__Moniliellaceae; g__Moniliella; s__Moniliella_suaveolens
bc4442bfbc6ff6552fa7681fc56026f5	0	0	0	0	0	0	0	0	0	0	0	109	0	0	0	0	0	33	d__Eukaryota; p__Ascomycota; c__Sordariomycetes; o__Xylariales; f__Apiosporaceae; g__Arthrinium; s__Arthrinium_serenense
c6ab75da7710fc7b5eab5069950deb55	0	0	0	0	0	0	0	6	0	3	0	0	0	0	0	86	0	9	d__Eukaryota; p__Basidiomycota; c__Tremellomycetes; o__Cystofilobasidiales; f__Cystofilobasidiaceae; g__Cystofilobasidium; s__uncultured_fungus
ee9ceed65d5d54e4d01854ac2fb7a718	0	0	0	0	0	0	0	0	80	0	0	0	0	0	0	0	0	0	d__Eukaryota; p__Ascomycota; c__Saccharomycetes; o__Saccharomycetales; f__Debaryomycetaceae; g__Candida_glaebosa_clade; s__[Candida]_palmioleophila
87d27a99abe502b3cb233233cc94c9d2	0	0	0	0	0	0	0	0	0	0	0	58	0	0	0	0	0	0	d__Eukaryota; p__Ascomycota; c__Eurotiomycetes; o__Chaetothyriales; f__Trichomeriaceae; g__Knufia; s__Knufia_perforans
0dfc7973d5fd469e0040f4d17c318201	45891	28	2032	0	0	0	0	0	0	0	0	0	0	0	0	0	0	0	d__Eukaryota; p__Ascomycota; c__Eurotiomycetes; o__Eurotiales; f__Aspergillaceae; g__Monascus; s__Monascus_ruber
64ac4fddf24cc92f1daf66ed2ba9d4b3	0	0	0	0	0	0	0	0	602	0	0	0	0	0	0	0	0	0	d__Eukaryota; p__Ascomycota; c__Sordariomycetes; o__Hypocreales; f__Ophiocordycipitaceae; g__Polycephalomyces; s__Polycephalomyces_prolificus
72d02e434dff606313ff83bcd9694f72	0	0	0	0	0	0	0	0	22	13	0	24	0	0	0	0	0	0	d__Eukaryota; p__Ascomycota; c__Saccharomycetes; o__Saccharomycetales; f__Saccharomycetaceae; g__Saccharomyces; s__Saccharomyces_bayanus
a0f49cd79dedd1e56624106169aa6258	0	0	0	0	0	0	0	0	0	0	0	0	0	0	3	0	0	0	d__Eukaryota; p__Ascomycota; c__Saccharomycetes; o__Saccharomycetales; f__Trichomonascaceae; g__Zygoascus-Candida_clade; s__Zygoascus_hellenicus
5df12f491c2b4885f30d6fff6c9f539d	0	0	0	0	0	0	0	0	0	0	0	0	211	2243	780	0	0	0	d__Eukaryota; p__Ascomycota; c__Saccharomycetes; o__Saccharomycetales; f__Pichiaceae; g__Brettanomyces; s__Brettanomyces_custersianus
0ef3383a922520ad565011d581425b47	0	356	0	37	44	8015	94	82	253	223	0	311	0	0	0	1945	1119	840	d__Eukaryota; p__Ascomycota; c__Saccharomycetes; o__Saccharomycetales; f__Debaryomycetaceae; g__Debaryomyces; s__Debaryomyces_prosopidis
c9341d503d7937cd5ff157199eade577	0	0	0	0	0	0	0	0	0	0	0	35	0	0	0	0	0	0	d__Eukaryota; p__Ascomycota; c__Sordariomycetes; o__Coniochaetales; f__Coniochaetaceae; g__Coniochaeta; s__Coniochaeta_mutabilis
8bbd0f597108769be4759d9d88f3a958	0	0	0	0	0	0	0	0	0	0	0	0	0	0	226	0	0	0	d__Eukaryota; p__Ascomycota; c__Saccharomycetes; o__Saccharomycetales; f__Pichiaceae; g__Pichia; s__Pichia_membranifaciens
3ba5edb675fb010aa0debaf15bb040f0	0	0	0	0	0	43	0	0	0	0	0	0	0	0	0	0	0	0	d__Eukaryota; p__Ascomycota; c__Saccharomycetes; o__Saccharomycetales; f__Debaryomycetaceae; g__Kurtzmaniella-Candida_clade; s__unidentified
373aab5720b753b4aca4b8d39a64a0c8	0	0	0	0	0	0	0	0	522	0	0	0	0	0	0	0	0	0	d__Eukaryota; p__Ascomycota; c__Dothideomycetes; o__Pleosporales; f__Didymellaceae; g__Phoma; s__Phoma_betae
7b82e1de18a3b3f737a7faf59cd12e2b	0	0	0	0	0	0	0	0	0	5	0	0	0	0	0	0	0	0	d__Eukaryota; p__Basidiomycota; c__Tremellomycetes; o__Tremellales; f__Bulleribasidiaceae; g__Dioszegia; s__Dioszegia_crocea
1a0f0383f0e6bafa28292a3f579f7140	0	0	0	0	0	0	14	0	0	0	0	0	0	0	0	0	0	0	d__Eukaryota; p__Ascomycota; c__Saccharomycetes; o__Saccharomycetales; f__Saccharomycetaceae; g__Citeromyces; s__Citeromyces_siamensis
2c72d100b121a68985920d923aa434a0	0	0	0	0	0	0	0	0	0	0	0	107	0	0	0	0	0	0	d__Eukaryota; p__Basidiomycota; c__Malasseziomycetes; o__Malasseziales; f__Malasseziaceae; g__Malassezia; s__Malassezia_obtusa
e7e624de3c5081b2edccb966ccd4c6ce	0	0	0	0	0	0	0	0	0	0	0	16	0	0	0	0	0	0	d__Eukaryota; p__Basidiomycota; c__Exobasidiomycetes; o__Microstromatales; f__Microstromatales; g__Quambalaria; s__Quambalaria_cyanescens
9ef0a7997b06a58bc0ed1070f6d284d9	0	0	0	0	0	255	0	0	46	26	0	0	0	0	0	0	0	0	d__Eukaryota; p__Basidiomycota; c__Microbotryomycetes; o__Sporidiobolales; f__Sporidiobolaceae; g__Rhodotorula; s__uncultured_fungus
fb25a6339eada980ba8e76e7f702bb61	6	8	0	0	0	0	0	0	2043	11	0	7081	11	55	15	0	0	0	d__Eukaryota; p__Basidiomycota; c__Malasseziomycetes; o__Malasseziales; f__Malasseziaceae; g__Malassezia; s__uncultured_fungus
68973fff02f28a325f546d33c01d21af	0	0	0	0	0	0	0	0	0	0	0	0	5	0	0	0	0	0	d__Eukaryota; p__Ascomycota; c__Saccharomycetes; o__Saccharomycetales; f__Saccharomycetaceae; g__Kazachstania-Candida_clade; s__Kazachstania_exigua
51d8c262ee9d22f78ea75d3d97ab63e2	0	0	0	0	0	0	0	0	0	0	0	47	0	0	0	0	0	0	d__Eukaryota; p__Ascomycota; c__Sordariomycetes; o__Glomerellales; f__Australiascaceae; g__Australiasca; s__Australiasca_laeensis
88b5fe41b866659346ebcd47c3b96d02	0	0	0	0	0	0	0	0	1246	0	4	2166	0	14	0	0	0	0	d__Eukaryota; p__Basidiomycota; c__Malasseziomycetes; o__Malasseziales; f__Malasseziaceae; g__Malassezia; s__uncultured_fungus
098eca275f9dbc7fd4df6e977e8e5a4c	273	109	5	111	11	111	6	88	1009	135	94	4880	101	8	31	144	96	1115	d__Eukaryota; p__Ascomycota; c__Dothideomycetes; o__Capnodiales; f__Cladosporiaceae; g__Cladosporium; s__Cladosporium_cladosporioides
37a272496c4f3885c8a6d3fbb7896a0e	0	0	0	0	0	0	0	0	0	0	0	23	0	0	0	0	0	0	d__Eukaryota; p__Ascomycota; c__Dothideomycetes; o__Capnodiales; f__Cladosporiaceae; g__Cladosporium; s__Cladosporium_cladosporioides

## Sheet: Table S4
Sample name	pH	SD
Halk_1	5.03	0.0793725
Halk_2	4.22667	0.0288675
Halk_3	4.27667	0.0251661
Halk_4	3.23333	0.0208167
Halk_5	3.43667	0.0321455
Halk_6	3.09667	0.0057735
Thas_1	4.66667	0.0208167
Thas_2	4.3	0.03
Thas_3	4.45	0.02
Kal_1	3.52333	0.011547
Kal_2	3.29	0.01
Kal_3	3.42	0.01
Amf_1	3.26333	0.0057735
Amf_2	3.07667	0.0378594
Amf_3	3.43333	0.011547
Kons_1	4.05	0.01
Kons_2	3.81333	0.0057735
Kons_3	2.79667	0.0057735
